# Supplementary material for: High mortality among kidney transplant recipients diagnosed with coronavirus disease 2019: Results from the Brazilian multicenter cohort study
Source: PLoS One. 2021 Jul 28;16(7):e0254822. doi: 10.1371/journal.pone.0254822 (PMC8318290; doi:10.1371/journal.pone.0254822)
Supplement: S1 Data — (XLSX) [file pone.0254822.s006.xlsx]

## Sheet: COVID_KT_BZ
n	record_id	Center	Region	Donor	Living_donor	Male	Age	Agex10	AgeCAT	Race	African_Bz	BMI	BMC_imput	Obese	CKD_Cause	DM	Nosocomial	Month_Dx	Time_Tx	Time_Tx_Imput	Creat_Bas	GFR_Base	GFR_Base_Imput	Time_Symptoms	Comorbidity	Number_Comorbidity	Comorbid2oumais	Hypertension	DM	Auto_Imun	CardioVasc	Lung	Liver	Cancer	Neurologic	Smoking	RAAS_Block	ISS	TACMPA	CNI	MPAAZA	mTORi	ISSEsteroid	High_Dose_Steroid	Thymo	Fever	Chills	Cough	Expectoration
1	2	17	2	1	1	1	40	4	2	2	0	26.2	26.2	0	4	0	0	4	13.5	13.5	2.2	36.1309	36.1309	6	0	2	1	1	1	0	0	0	0	0	0	0	1	2	1	1	1	0	1	0	0	1	0	1	0
3	8	8	2	2	0	0	68	6.8	3	2	0	25.7	25.7	0	1	1	1	4	0.1	0.1	2.5	18.7664	18.7664	1	0	3	1	1	1	0	1	0	0	0	0	0	0	2	1	1	1	0	1	1	1	0	0	0	0
4	43838	31	3	1	1	1	50	5	2	1	0	32.5	32.5	1	4	0	0	5	17.3	17.3	1.7	45.999	45.999	4	0	1	0	1	0	0	0	0	0	0	0	0	1	4	0	0	1	1	1	0	0	1	0	1	0
5	43869	31	3	2	0	1	38	3.8	2	1	0	29.7	29.7	0	1	1	0	7	1.6	1.6			48.4064	4	0	2	1	1	1	0	0	0	0	0	0	0	0	2	1	1	1	0	1	0	0	0	0	0	0
6	43898	31	3	2	0	0	52	5.2	2	2	0	24.5	24.5	0	2	0	1	7	6	6	0.9	72.2145	72.2145	2	0	2	1	1	1	0	0	0	0	0	0	0	0	2	1	1	1	0	1	0	0	1	0	1	0
7	43929	31	3	2	0	0	54	5.4	2	2	0	29.3	29.3	0	2	0	0	7	3.5	3.5	1.2	50.2889	50.2889	3	0	2	1	1	1	0	0	0	0	0	0	0	0	2	1	1	1	0	1	0	0	1	0	0	0
8	43959	31	3	1	1	1	45	4.5	2	1	0	30.7	30.7	1	3	0	0	7	5.4	5.4			48.4064	2	1	0	0	0	0	0	0	0	0	0	0	0	1	2	1	1	1	0	1	0	0	1	0	1	1
9	43990	31	3	1	1	1	59	5.9	2	1	0	23.8	23.8	0	2	0	0	7	4.9	4.9			48.4064	3	0	1	0	1	0	0	0	0	0	0	0	0	1	2	1	1	1	0	1	0	0	1	0	0	0
11	44051	31	3	2	0	0	70	7	3	1	0	21.7	21.7	0	2	0	0	7	0.3	0.3			48.4064	3	0	1	0	1	0	0	0	0	0	0	0	0	1	2	1	1	1	0	1	1	0	0	0	1	0
12	44082	31	3	1	1	0	50	5	2	1	0	32.2	32.2	1	1	1	0	8	1.2	1.2	0.85	78.4761	78.4761	3	0	1	0	0	1	0	0	0	0	0	0	0	0	2	1	1	1	0	1	0	0	0	0	1	0
13	44112	31	3	2	0	1	33	3.3	2	1	0	25.4	25.4	0	3	0	0	8	0.2	0.2	1.5	60.3016	60.3016	6	0	1	0	1	0	0	0	0	0	0	0	0	1	2	1	1	1	0	1	1	0	1	0	1	0
14	44143	31	3	2	0	1	48	4.8	2	2	0	22.2	22.2	0	2	0	0	9	9.9	9.9	1.9	40.7802	40.7802	3	0	1	0	1	0	0	0	0	0	0	0	0	1	2	1	1	1	0	1	0	0	0	0	1	1
16	41487	31	3	2	0	1	70	7	3	1	0	24.7	24.7	0	1	1	0	3	0.3	0.3	1.52	45.7611	45.7611	0	0	1	0	1	0	0	0	0	0	0	0	0	0	2	1	1	1	0	1	0	0
20	42948	31	3	2	0	1	61	6.1	3	2	0	32.4	32.4	1	1	1	0	4	6.5	6.5			48.4064	3	0	2	1	1	1	0	0	0	0	0	0	1	1	2	1	1	1	0	1	0	0	1	0	1	0
22	9	9	5	2	0	1	23	2.3	2	2	0	32	32	1	7	0	0	5	6.9	6.9	1.5	64.6899	64.6899	3	0	1	0	1	0	0	0	0	0	0	0	0	1	3	0	1	0	1	1	0	0	0	1	0	0
23	43843	10	5	2	0	0	42	4.2	2	2	0	27.3	27.3	0	2	0	0	5	3.7	3.7	1.2	54.7118	54.7118	7	0	1	0	1	0	0	0	0	0	0	0	0	0	2	1	1	1	0	1	0	0	0	1	0	0
24	43874	10	5	1	1	0	50	5	2	2	0	25.4	25.4	0	3	0	0	5	11.9	11.9	1.3	46.9513	46.9513	14	0	2	1	1	1	0	0	0	0	0	0	2	0	2	1	1	1	0	0	0	0	1	0	0	0
25	43903	10	5	2	0	0	71	7.1	3	3	0	22.9	22.9	0	4	0	0	5	22.4	22.4	2.8	16.0223	16.0223	4	0	4	1	1	1	0	0	1	0	1	0	0	0	4	0	0	0	1	1	0	0	1	0	1	0
26	43934	10	5	2	0	1	43	4.3	2	2	0	23.7	23.7	0	3	0	0	5	17.8	17.8	1.6	51.9918	51.9918	7	0	1	0	1	0	0	0	0	0	0	0	0	1	4	0	0	1	1	1	0	0	1	0	0	0
27	43964	10	5	2	0	0	49	4.9	2	2	0	28.9	28.9	0	4	0	0	6	19.2	19.2	2	28.0873	28.0873	4	0	3	1	1	1	0	0	0	0	1	0	0	0	4	0	0	1	1	1	0	0	1	0	1	0
28	43995	10	5	2	0	1	67	6.7	3	2	0	21.5	21.5	0	4	0	0	6	27.7	27.7	1.5	47.4902	47.4902	7	0	1	0	1	0	0	0	0	0	0	0	0	0	1	0	0	0	0	1	0	0	1	0	1	0
29	44025	10	5	1	1	0	55	5.5	2	2	0	26	26	0	3	0	0	6	29	29	0.9	70.7086	70.7086	3	0	4	1	1	0	1	1	1	0	0	0	0	1	4	0	0	0	0	1	0	0	1	0	0	0
30	44056	10	5	3	0	0	52	5.2	2	1	0	28.2	28.2	0	1	1	0	6	13.2	13.2	1	63.5775	63.5775	3	0	3	1	1	1	0	0	1	0	0	0	1	0	2	1	1	1	0	1	0	0	0	0	0	0
33	44148	10	5	1	1	1	46	4.6	2	2	0	28.3	28.3	0	4	0	0	7	17	17	1.6	50.9076	50.9076	9	0	1	0	1	0	0	0	0	0	0	0	0	0	2	1	1	1	0	1	0	0	0	0	1	0
35	13-13	10	5	2	0	0	24	2.4	2	2	0	17.4	17.4	0	3	0	0	7	7.2	7.2	2.3	28.2745	28.2745	1	1	0	0	0	0	0	0	0	0	0	0	0	0	2	1	1	1	0	1	0	0	0	1	0	0
37	13-15	10	5	1	1	1	33	3.3	2	3	1	28.7	28.7	0	3	0	0	6	12.4	12.4	2.5	32.5173	32.5173	5	0	1	0	1	0	0	0	0	0	0	0	0	0	2	1	1	1	0	1	0	0	0	0	0	0
38	13-16	10	5	2	0	1	44	4.4	2	2	0	24.6	24.6	0	4	0	0	7	4.9	4.9	1.4	60.6731	60.6731	4	0	2	1	1	0	0	0	0	1	0	0	0	0	2	1	1	1	0	1	0	0	1	1	0	0
39	13-17	10	5	1	1	0	39	3.9	2	1	0	22.9	22.9	0	4	0	0	7	7.8	7.8	0.9	79.1196	79.1196	1	1	0	0	0	0	0	0	0	0	0	0	0	1	1	0	1	1	0	1	0	0	1	0	0	0
40	13-18	10	5	1	1	1	43	4.3	2	1	0	21.1	21.1	0	4	0	0	7	8.9	8.9	3.5	20.1808	20.1808	8	0	1	0	1	0	0	0	0	0	0	0	0	0	4	0	0	1	1	1	0	0	1	0	0	0
41	13-19	10	5	2	0	0	52	5.2	2	3	1	23.6	23.6	0	2	0	0	7	6.9	6.9	0.9	72.2145	72.2145	13	0	1	0	1	0	0	0	0	0	0	0	0	1	2	1	1	1	0	1	0	0	1	0	0	0
43	13-21	10	5	2	0	0	53	5.3	2	1	0	32.3	32.3	1	2	0	0	7	2	2	0.85	76.8396	76.8396	14	0	0	0	0	0	0	0	0	0	0	0	0	0	2	1	1	1	0	1	0	0	1	1	1	1
45	13-23	10	5	2	0	0	68	6.8	3	3	1	32.8	32.8	1	4	0	0	8	14.3	14.3	0.9	64.5375	64.5375	4	0	2	1	1	1	0	0	0	0	0	0	0	1	4	0	0	1	1	0	0	0	0	1	0	0
46	13-24	10	5	1	1	1	48	4.8	2	2	0	28.7	28.7	0	2	0	0	8	8.6	8.6	1.5	54.271	54.271	12	0	1	0	1	0	0	0	0	0	0	0	0	0	4	0	0	0	0	1	0	0	0	0	1	0
47	13-25	10	5	2	0	1	10	1	1	3	1	24	24	0	2	0	0	8	9.9	9.9	2.3	42.2729	42.2729	7	0	1	0	1	0	0	0	0	0	0	0	0	0	4	0	0	1	1	1	0	0	0	0	0	0
48	13-26	10	5	2	0	1	29	2.9	2	1	0	19.3	19.3	0	3	0	0	8	14.4	14.4	1	101.257	101.257	18	1	0	0	0	0	0	0	0	0	0	0	0	1	2	1	1	1	0	1	0	0	1	0	0	0
49	13-27	10	5	2	0	0	13	1.3	1	1	0	27.2	27.2	0	3	0	0	8	12.7	12.7	1	83.6147	83.6147	26	0	1	0	1	0	0	0	0	0	0	0	0	0	1	0	1	1	0	1	0	0	0	0	1	0
50	13-28	10	5	2	0	0	71	7.1	3	1	0	23.4	23.4	0	2	0	0	8	1.8	1.8	1.1	49.5787	49.5787	2	0	2	1	1	1	0	0	0	0	0	0	0	0	3	0	1	0	1	1	0	0	0	0	1	0
51	13-29	10	5	2	0	1	55	5.5	2	3	1	27	27	0	4	0	0	8	7.1	7.1	1.3	61.4256	61.4256	14	0	1	0	1	0	0	0	0	0	0	0	0	1	2	1	1	1	0	1	0	0	1	0	1	0
52	13-30	10	5	1	1	0	63	6.3	3	1	0	26.5	26.5	0	4	0		9	13.7	13.7	0.8	77.0743	77.0743	20	0	1	0	1	0	0	0	0	0	0	0	0	0	2	1	1	1	0	1	0	0	0	0	0	0
54	13-32	10	5	2	0	0	42	4.2	2	1	0	21.5	21.5	0	1	1	0	9	8.5	8.5	2.8	19.6425	19.6425	4	0	2	1	1	1	0	0	0	0	0	0	0	0	2	1	1	1	0	1	0	0	0	0	1	0
55	14	8	2	2	0	1	25	2.5	2	1	0	20.5	20.5	0	1	1	0	3	0.4	0.4	2.4	36.1372	36.1372	1	0	2	1	1	1	0	0	0	0	0	0	0	0	3	0	1	0	1	0	0	0	0	0	1	0
56	15	7	2	2	0	1	58	5.8	2	2	0	26.4	26.4	0	1	1	0	3	2.9	2.9	1	82.5952	82.5952	4	0	2	1	1	1	0	0	0	0	0	0	2	1	2	1	1	1	0	0	0	0	1	0	1	0
57	43845	41	3	2	0	0	40	4	2	3	1	29.3	29.3	0	4	0	0	6	0	0	9.19	4.73439	4.73439		0	1	0	1	0	0	0	0	0	0	0	0	0	2	1	1	1	0	1	1	1	0	0	0	0
59	43905	41	3	2	0	1	57	5.7	2	6	0	18.5	18.5	0	4	0	0	6	0.6	0.6	1.79	41.144	41.144	2	0	2	1	1	1	0	0	0	0	0	0	1	0	2	1	1	1	0	1	0	0	1	0	1	0
62	43997	41	3	2	0	1	44	4.4	2	6	0	21.8	21.8	0	6	0	0	5	15.1	15.1	1.3	66.3602	66.3602	0	0	2	1	1	0	0	0	0	1	0	0	2	0	4	0	0	0	0	1	0	0	1	0	1	0
66	44119	41	3	2	0	1	36	3.6	2	1	0	36.7	36.7	1	1	1	0	5	2.4	2.4	1.67	51.857	51.857	14	0	2	1	1	1	0	0	0	0	0	0	0	1	2	1	1	1	0	1	0	0	1	0	1	0
68	44180	41	3	1	1	1	50	5	2	6	0	22.8	22.8	0	5	0	0	5	7.1	7.1	1.17	72.2643	72.2643	0	0	2	1	1	0	0	1	0	0	0	0	0	1	2	1	1	1	0	1	0	0	1	0	0	0
69	15-13	41	3	2	0	1	59	5.9	2	6	0	28.6	28.6	0	5	0	0	6	2.3	2.3	1.72	42.5746	42.5746	6	0	2	1	1	1	0	0	0	0	0	0	0	0	2	1	1	1	0	1	0	0	1	0	0	0
71	15-15	41	3	2	0	0	37	3.7	2	6	0	23.4	23.4	0	4	0	0	6	0.2	0.2	0.74	101.663	101.663	0	0	1	0	1	0	0	0	0	0	0	0	0	0	2	1	1	1	0	1	1	1	0	0	1	0
72	15-16	41	3	1	1	1	37	3.7	2	6	0	17.2	17.2	0	4	0	0	6	21.9	21.9	3.11	24.2814	24.2814	0	0	0	0	0	0	0	0	0	0	0	0	2	0	2	1	1	1	0	1	0	0	1	0	0	0
73	15-17	41	3	2	0	1	41	4.1	2	2	0	29.4	29.4	0	3	0	0	7	9.9	9.9	3.86	18.1817	18.1817	5	0	1	0	1	0	0	0	0	0	0	0	2	0	2	1	1	1	0	1	0	0	1	1	0	0
76	15-20	41	3	1	1	1	29	2.9	2	1	0	25.8	25.8	0	5	0	0	7	2.3	2.3	1.95	45.1622	45.1622	2	0	1	0	1	0	0	0	0	0	0	0	1	0	2	1	1	1	0	1	0	0	0	0	0	0
77	15-21	41	3	2	0	1	54	5.4	2	1	0	24.7	24.7	0	5	0	0	7	3.5	3.5			48.4064	2	0	3	1	1	0	1	1	0	0	0	0	2	0	5	0	0	0	0	1	0	0	0	0	0	0
79	15-23	41	3	2	0	1	54	5.4	2	2	0	23.1	23.1	0	4	0	0	6	0.4	0.4	1.25	64.8625	64.8625	10	0	1	0	1	0	0	0	0	0	0	0	0	0	2	1	1	1	0	1	0	0	1	0	1	1
80	15-24	41	3	1	1	1	58	5.8	2	6	0	29.7	29.7	0	5	0	0	5	11.9	11.9	1.11	72.8047	72.8047	15	0	3	1	1	0	0	1	0	0	1	0	2	1	2	1	1	1	0	1	0	0	0	0	1	0
84	15-28	41	3	1	1	1	35	3.5	2	1	0	21.1	21.1	0	4	0	0	7	9.4	9.4	1.5	59.4604	59.4604	3	0	2	1	1	0	0	0	1	0	0	0	0	0	2	1	1	1	0	1	0	0	1	0	1	0
85	15-29	41	3	1	1	0	52	5.2	2	1	0	24.2	24.2	0	3	0	0	8	21.9	21.9	1.05	59.9357	59.9357	3	0	1	0	1	0	0	0	0	0	0	0	1	1	1	0	0	0	0	1	0	0	1	0	1	0
86	15-30	41	3	1	1	0	44	4.4	2	1	0	31.6	31.6	1	3	0	0	8	6.3	6.3	1.64	36.9797	36.9797	0	0	1	0	1	0	0	0	0	0	0	0	0	0	2	1	1	1	0	1	0	0	0	0	0	0
87	15-31	41	3	1	1	0	59	5.9	2	3	1	34.3	34.3	1	3	0	0	8	7.2	7.2	1.08	55.1492	55.1492	0	0	2	1	1	1	0	0	0	0	0	0	1	0	2	1	1	1	0	1	0	0	0	0	0	0
88	15-32	41	3	2	0	1	61	6.1	3	3	1	26.1	26.1	0	4	0	0	8	5.8	5.8	1.67	43.5049	43.5049	4	0	2	1	1	1	0	0	0	0	0	0	2	0	1	0	1	1	0	1	0	0	1	0	0	0
89	15-33	41	3	1	1	1	67	6.7	3	1	0	27.8	27.8	0	4	0	0	8	9.9	9.9	2.69	23.4384	23.4384	3	0	3	1	1	0	0	1	0	0	1	0	2	1	5	0	0	0	0	1	0	0	1	0	1	0
90	15-34	41	3	2	0	0	58	5.8	2	1	0	28	28	0	3	0	0	8	4.7	4.7	1.1	54.3194	54.3194	1	0	3	1	1	0	1	0	1	0	0	0	0	0	2	1	1	1	0	1	0	0	1	0	1	0
91	15-35	41	3	2	0	1	54	5.4	2	6	0	23.9	23.9	0	5	0	0	7	8.4	8.4	1.34	59.6332	59.6332	7	0	2	1	1	0	0	1	0	0	0	0	1	1	2	1	1	1	0	1	0	0	0	0	1	0
93	15-37	41	3	2	0	0	46	4.6	2	1	0	24.6	24.6	0	5	0	0	7	5.2	5.2			48.4064	16	0	1	0	1	0	0	0	0	0	0	0	0	0	2	1	1	1	0	1	0	0	1	0	1	0
94	15-38	41	3	2	0	1	21	2.1	2	6	0	21	21	0	7	0	0	8	10.5	10.5	1.18	87.6854	87.6854	2	0	2	1	1	0	0	0	0	0	0	1	0	0	2	1	1	1	0	1	0	0	0	0	0	0
95	15-39	41	3	2	0	1	54	5.4	2	2	0	24.3	24.3	0	4	0	0	6	2.7	2.7	1.67	45.6976	45.6976	1	0	2	1	1	1	0	0	0	0	0	0	1	0	2	1	1	1	0	1	0	0	1	0	1	0
96	15-40	41	3	1	1	0	26	2.6	2	2	0	39	39	1	3	0	0	8	2.8	2.8	1.3	55.5732	55.5732	3	0	1	0	1	0	0	0	0	0	0	0	1	1	2	1	1	1	0	1	0	0	1	0	1	0
98	15-42	41	3	1	1	1	30	3	2	1	0	22.7	22.7	0	6	0	0	8	4.8	4.8	2.1	41.0027	41.0027	8	0	1	0	1	0	0	0	0	0	0	0	0	0	2	1	1	1	0	1	0	0	1	0	1	0
99	15-43	41	3	2	0	1	31	3.1	2	1	0	26	26	0	3	0	0	8	3.6	3.6	1.6	56.5645	56.5645	2	0	2	1	1	0	1	0	0	0	0	0	0	1	5	0	0	0	0	1	0	0	1	0	1	0
100	15-44	41	3	3	0	0	52	5.2	2	1	0		26.5		1	1	0	7	13.2	13.2	1.19	51.519	51.519	0	0	2	1	0	1	0	0	1	0	0	0	0	0	2	1	1	1	0	1	0	0	0	0	1	0
101	15-45	41	3	1	1	0	42	4.2	2	1	0	25.5	25.5	0	3	0	0	8	31.2	31.2	2.33	24.5289	24.5289	19	0	3	1	1	0	0	0	0	0	1	1	0	1	2	1	1	1	0	1	0	0	1	0	1	0
102	15-46	41	3	2	0	0	67	6.7	3	1	0	19.5	19.5	0	4	0	0	8	2.9	2.9	0.77	78.4829	78.4829	6	0	3	1	1	0	0	1	0	1	0	0	0	0	3	0	1	0	1	1	0	0	1	0	1	0
103	15-47	41	3	2	0	0	40	4	2	1	0	23.2	23.2	0	1	1	0	9	0.6	0.6	3.58	14.8002	14.8002	3	0	2	1	1	1	0	0	0	0	0	0	0	0	2	1	1	1	0	1	0	0	1	0	0	0
104	15-48	41	3	1	1	1	48	4.8	2	1	0	30	30	1	4	0	0	9	5.6	5.6	1.48	55.1589	55.1589	2	0	1	0	1	0	0	0	0	0	0	0	2	0	1	0	0	0	0	1	0	0	0	0	1	0
105	15-49	41	3	2	0	0	40	4	2	3	1	27.2	27.2	0	4	0	0	9	0.8	0.8	0.95	73.5944	73.5944	4	0	2	1	1	0	0	1	0	0	0	0	2	0	2	1	1	1	0	1	1	1	1	0	1	0
106	15-50	41	3	2	0	1	42	4.2	2	1	0	31.7	31.7	1	4	0	0	9	0.7	0.7	1.11	81.465	81.465	5	0	2	1	1	0	0	0	0	0	1	0	0	0	2	1	1	1	0	1	0	0	1	0	1	0
107	15-51	41	3	2	0	1	54	5.4	2	1	0	33.6	33.6	1	4	0	0	7	4.9	4.9			48.4064	6	0	2	1	1	0	1	0	0	0	0	0	0	0	2	1	1	1	0	1	0	0	1	0	1	0
108	15-52	41	3	2	0	1	66	6.6	3	1	0	26.3	26.3	0	3	0	1	8	19	19	2.5	25.7893	25.7893	31	0	1	0	1	0	0	0	0	0	0	0	1	1	2	1	1	1	0	1	0	0	0	0	0	0
110	15-54	41	3	2	0	0	30	3	2	1	0	28.7	28.7	0	3	0	0	9	0.4	0.4	0.84	91.615	91.615	1	0	1	0	1	0	0	0	0	0	0	0	0	0	2	1	1	1	0	1	0	0	1	0	0	0
111	15-55	41	3	2	0	1	53	5.3	2	2	0	19.1	19.1	0	4	0	0	7	6.6	6.6	1.78	42.604	42.604	0	0	2	1	0	1	0	0	0	1	0	0	0	0	2	1	1	1	0	1	0	0	0	0	1	0
112	15-56	41	3	2	0	0	29	2.9	2	1	0		26.5		4	0	0	9	13.7	13.7	1.01	73.8323	73.8323	5	0	0	0	0	0	0	0	0	0	0	0	0	0	2	1	1	1	0	1	0	0	0	0	0	0
114	15-58	41	3	2	0	0	25	2.5	2	1	0	24.5	24.5	0	4	0	0	9	2	2	1.02	75.0371	75.0371	5	0	1	0	1	0	0	0	0	0	0	0	0	1	2	1	1	1	0	1	0	0	0	0	1	0
115	15-59	41	3	2	0	1	12	1.2	1	1	0	24.5	24.5	0	7	0	0	7	4.4	4.4	0.65	148.148	148.148	29	0	0	0	0	0	0	0	0	0	0	0	0	0	2	1	1	1	0	1	0	0	1	0	0	0
122	15-66	41	3	2	0	0	72	7.2	3	1	0	20.3	20.3	0	4	0	1	9	0	0	7	5.25491	5.25491	35	0	2	1	1	0	1	0	0	0	0	0	0	0	2	1	1	1	0	1	0	1	0	0	1	0
125	15-69	41	3	1	1	0	53	5.3	2	1	0	26.4	26.4	0	6	0	0	8	17.8	17.8			48.4064	4	0	3	1	1	1	0	0	1	0	0	0	2	0	4	0	0	0	0	1	0	0	0	0	0	0
134	15-78	41	3	1	1	0	58	5.8	2	1	0	21.4	21.4	0	4	0	0	8	15.7	15.7			48.4064	31	0	1	0	1	0	0	0	0	0	0	0	2	0	1	0	0	0	0	1	0	0	1	1	1	0
135	15-79	41	3	2	0	0	21	2.1	2	1	0	37.2	37.2	1	7	0	0	8	8	8	0.9	89.7837	89.7837	7	0	0	0	0	0	0	0	0	0	0	0	2	0	2	1	1	1	0	1	0	0	1	0	1	0
149	15-93	41	3	2	0	1	39	3.9	2	2	0	26.1	26.1	0	1	1	0	7	0.4	0.4	2	40.8295	40.8295	3	0	2	1	1	1	0	0	0	0	0	0	0	0	2	1	1	1	0	1	0	0	1	0	1	0
172	17	7	2	2	0	1	65	6.5	3	1	0	30.8	30.8	1	1	1	1	4	0.3	0.3	1.4	52.3517	52.3517	0	0	3	1	1	1	0	1	0	0	0	0	1	0	3	0	1	0	1	0	0	0	0	0	1	0
173	43878	17	2	1	1	1	64	6.4	3	1	0	21.9	21.9	0	2	0	0	4	2.8	2.8	0.86	91.6402	91.6402	5	0	3	1	1	1	0	0	0	0	1	0	0	0	2	1	1	1	0	1	0	0	1	1	1	0
174	43907	17	2	2	0	0	61	6.1	3	2	0	21.3	21.3	0	1	1	0	4	5	5	1.2	47.8759	47.8759	5	0	2	1	1	1	0	0	0	0	0	0	0	1	2	1	1	1	0	1	0	0	0	0	1	0
175	43938	17	2	1	1	0	51	5.1	2	3	1	24.3	24.3	0	2	0	0	4	15	15	1.35	44.5431	44.5431	5	0	1	0	1	0	0	0	0	0	0	0	0	1	4	0	0	1	1	1	0	0	1	0	0	0
176	43968	17	2	2	0	1	55	5.5	2	2	0	26.7	26.7	0	1	1	0	5	3.7	3.7	1.6	47.7888	47.7888	9	0	2	1	1	1	0	0	0	0	0	0	0	0	2	1	1	1	0	1	0	0	0	0	0	0
177	43999	17	2	2	0	1	48	4.8	2	1	0	26	26	0	2	0	0	4	7.3	7.3	2	38.3281	38.3281	3	0	1	0	1	0	0	0	0	0	0	0	0	0	2	1	1	1	0	1	0	0	1	0	0	0
178	44029	17	2	2	0	0	31	3.1	2	2	0	25.6	25.6	0	7	0	0	5	2.4	2.4	1.3	53.6552	53.6552	7	0	0	0	0	0	0	0	0	0	0	0	0	0	2	1	1	1	0	1	0	0	0	0	0	0
179	44060	17	2	2	0	1	65	6.5	3	2	0	32.7	32.7	1	1	1	0	5	5.7	5.7	1.2	63.0768	63.0768	3	0	2	1	1	1	0	0	0	0	0	0	0	1	2	1	1	1	0	1	0	0	0	0	1	0
180	44091	17	2	1	1	0	50	5	2	2	0	20.4	20.4	0	7	0	0	5	6	6	1.1	57.4594	57.4594	3	0	2	1	1	0	1	0	0	0	0	0	0	1	2	1	1	1	0	1	0	0	1	1	0	0
181	44121	17	2	2	0	0	18	1.8	2	2	0	17.2	17.2	0	6	0	0	5	3.2	3.2	1.2	64.7588	64.7588	4	0	1	0	0	0	0	0	1	0	0	0	0	0	2	1	1	1	0	1	0	0	0	0	0	0
183	44182	17	2	1	1	1	56	5.6	2	1	0	28.6	28.6	0	4	0	0	4	12.1	12.1	0.9	95.143	95.143	7	0	2	1	1	1	0	0	0	0	0	0	0	1	4	0	0	1	1	1	0	0	1	0	0	0
184	17-13	17	2	1	1	1	46	4.6	2	2	0	23.4	23.4	0	4	0	0	5	9.6	9.6	1.4	59.8267	59.8267	1	0	1	0	1	0	0	0	0	0	0	0	0	1	4	0	0	1	1	1	0	0	1	0	0	0
185	17-14	17	2	1	1	1	38	3.8	2	2	0	28.9	28.9	0	4	0	0	5	14.2	14.2	2	41.1173	41.1173	13	0	1	0	1	0	0	0	0	0	0	0	0	1	4	0	0	1	1	1	0	0	0	0	0	0
186	17-15	17	2	2	0	1	31	3.1	2	2	0	26.8	26.8	0	3	0	0	5	10.9	10.9	1.4	66.4747	66.4747	10	0	1	0	1	0	0	0	0	0	0	0	0	0	2	1	1	1	0	1	0	0	0	0	0	0
187	17-16	17	2	2	0	0	56	5.6	2	3	1	22.6	22.6	0	4	0	0	5	11	11	0.9	70.2136	70.2136	6	0	2	1	1	1	0	0	0	0	0	0	0	1	2	1	1	1	0	1	0	0	0	0	1	0
188	17-17	17	2	2	0	1	68	6.8	3	1	0	34.3	34.3	1	1	1	0	5	2.5	2.5	2.5	25.4295	25.4295	6	0	3	1	1	1	0	1	0	0	0	0	0	1	2	1	1	1	0	0	0	0	1	0	1	0
189	17-18	17	2	1	1	1	39	3.9	2	1	0	23	23	0	4	0	0	4	14.6	14.6	4	17.6615	17.6615	7	0	2	1	1	1	0	0	0	0	0	0	0	1	2	1	1	1	0	1	0	0	1	0	0	0
190	17-19	17	2	1	1	1	40	4	2	3	1	21.8	21.8	0	4	0	0	5	14.6	14.6	1.4	62.4021	62.4021	3	0	2	1	1	1	0	0	0	0	0	0	0	1	2	1	1	1	0	1	0	0	1	1	0	0
191	17-20	17	2	2	0	0	33	3.3	2	6	0	27.3	27.3	0	4	0	0	5	3.5	3.5	1.4	48.3726	48.3726	15	0	1	0	1	0	0	0	0	0	0	0	0	0	2	1	1	1	0	1	0	0	0	0	1	0
192	17-21	17	2	2	0	0	39	3.9	2	2	0	21.7	21.7	0	3	0	0	5	4.8	4.8	1.3	50.7231	50.7231	6	0	2	1	1	0	1	0	0	0	0	0	0	1	2	1	1	1	0	1	0	0	0	0	0	0
193	17-22	17	2	2	0	1	46	4.6	2	2	0	23.4	23.4	0	4	0	1	4	0.2	0.2	4.26	15.5814	15.5814	0	0	1	0	1	0	0	0	0	0	0	0	0	0	1	0	1	1	0	1	1	0	0	0	1	0
194	17-23	17	2	2	0	0	37	3.7	2	2	0	27.3	27.3	0	4	0	0	5	9.1	9.1	3.5	15.5341	15.5341	6	0	1	0	1	0	0	0	0	0	0	0	0	0	2	1	1	1	0	1	0	0	1	0	1	0
195	17-24	17	2	2	0	1	40	4	2	3	1	21.9	21.9	0	5	0	0	5	5.2	5.2	1.3	68.2513	68.2513	6	0	1	0	1	0	0	0	0	0	0	0	0	0	2	1	1	1	0	1	0	0	1	0	0	0
197	17-26	17	2	1	1	1	46	4.6	2	2	0	23.3	23.3	0	4	0	0	5	9.6	9.6	1.4	59.8267	59.8267	1	0	1	0	1	0	0	0	0	0	0	0	0	1	4	0	0	1	1	1	0	0	1	0	0	0
198	17-27	17	2	1	1	1	40	4	2	2	0	38.4	38.4	1	4	0	0	5	10.4	10.4			48.4064	3	0	1	0	1	0	0	0	0	0	0	0	0	1	4	0	0	0	0	1	0	0	1	1	0	0
199	17-28	17	2	1	1	1	40	4	2	3	1	25.5	25.5	0	4	0	0	5	0.9	0.9	1.9	43.1375	43.1375	7	0	0	0	0	0	0	0	0	0	0	0	0	0	2	1	1	1	0	1	0	0	0	0	1	0
200	17-29	17	2	2	0	1	63	6.3	3	2	0	26.6	26.6	0	1	1	0	5	1.4	1.4	1.3	58.0689	58.0689	15	0	2	1	1	1	0	0	0	0	0	0	0	0	2	1	1	1	0	1	0	0	1	0	1	0
201	17-30	17	2	2	0	1	32	3.2	2	1	0	25.6	25.6	0	4	0	0	4	5	5	2.5	32.7465	32.7465	4	0	1	0	1	0	0	0	0	0	0	0	0	0	4	0	0	0	0	1	0	0	1	0	0	0
203	17-32	17	2	2	0	0	42	4.2	2	2	0	19.2	19.2	0	3	0	0	4	3.5	3.5	2.3	24.9162	24.9162	13	0	1	0	0	0	1	0	0	0	0	0	0	0	2	1	1	1	0	1	0	0	1	0	0	0
204	17-33	17	2	1	1	1	41	4.1	2	2	0	23.4	23.4	0	4	0	0	4	8.9	8.9	1.8	45.7291	45.7291	7	0	1	0	1	0	0	0	0	0	0	0	0	1	4	0	0	1	1	1	0	0	1	0	0	0
205	17-34	17	2	1	1	0	43	4.3	2	2	0	22.8	22.8	0	3	0	0	5	7.6	7.6	2.6	21.3333	21.3333	4	0	1	0	1	0	0	0	0	0	0	0	0	1	2	1	1	1	0	1	0	0	1	0	0	0
206	17-35	17	2	1	1	1	38	3.8	2	1	0	31.4	31.4	1	3	0	0	5	1.1	1.1	1.5	58.2204	58.2204	10	0	1	0	1	0	0	0	0	0	0	0	0	1	2	1	1	1	0	1	0	0	1	0	1	0
207	17-36	17	2	1	1	0	32	3.2	2	1	0	18.9	18.9	0	3	0	0	5	15.3	15.3	6.5	7.61213	7.61213	10	0	1	0	1	0	0	0	0	0	0	0	0	0	4	0	0	0	0	1	0	0	1	1	0	0
208	17-37	17	2	2	0	0	48	4.8	2	2	0	29.7	29.7	0	4	0	0	5	6.9	6.9	0.9	74.2724	74.2724	3	0	1	0	0	1	0	0	0	0	0	0	0	0	2	1	1	1	0	1	0	0	1	0	0	0
209	17-38	17	2	2	0	1	52	5.2	2	1	0	25.7	25.7	0	3	0	0	5	7.5	7.5	1.2	69.1081	69.1081	4	0	1	0	1	0	0	0	0	0	0	0	0	1	2	1	1	1	0	1	0	0	0	0	0	0
210	17-39	17	2	2	0	1	42	4.2	2	2	0	22.8	22.8	0	4	0	0	4	3.6	3.6	1.22	72.6704	72.6704	11	0	0	0	0	0	0	0	0	0	0	0	0	0	2	1	1	1	0	1	0	0	1	1	0	0
211	17-40	17	2	1	1	0	63	6.3	3	2	0	22.6	22.6	0	5	0	0	5	9.7	9.7	0.8	77.0743	77.0743	13	0	1	0	0	1	0	0	0	0	0	0	0	0	4	0	0	1	1	1	0	0	0	0	0	0
212	17-41	17	2	2	0	0	56	5.6	2	3	1	34.1	34.1	1	4	0	0	4	0.5	0.5	4.2	10.9042	10.9042	14	0	2	1	1	1	0	0	0	0	0	0	0	0	2	1	1	1	0	1	0	0	0	0	1	0
213	17-42	17	2	2	0	1	56	5.6	2	2	0	26.2	26.2	0	4	0	0	5	9.9	9.9	1.5	51.3053	51.3053	14	0	1	0	1	0	0	0	0	0	0	0	0	0	4	0	0	1	1	1	0	0	0	0	1	0
214	17-43	17	2	2	0	1	68	6.8	3	1	0	20.8	20.8	0	1	1	0	4	0.6	0.6	2.6	24.2518	24.2518	10	0	1	0	0	1	0	0	0	0	0	0	0	0	2	1	1	1	0	1	0	0	1	0	0	0
215	17-44	17	2	2	0	1	34	3.4	2	2	0	28.1	28.1	0	3	0	0	5	3.2	3.2	1.2	78.4229	78.4229	9	0	1	0	1	0	0	0	0	0	0	0	0	0	2	1	1	1	0	1	0	0	0	0	0	0
216	17-45	17	2	1	1	1	55	5.5	2	2	0	27.2	27.2	0	4	0	0	4	0	0	1.4	56.1614	56.1614	9	0	1	0	1	0	0	0	0	0	0	0	0	0	2	1	1	1	0	1	0	0	0	1	0	0
217	17-46	17	2	1	1	1	55	5.5	2	1	0	27.8	27.8	0	4	0	0	4	5	5	1.5	51.6669	51.6669	3	0	1	0	1	0	0	0	0	0	0	0	0	0	2	1	1	1	0	1	0	0	1	1	0	0
218	17-47	17	2	1	1	1	44	4.4	2	2	0	27.1	27.1	0	4	0	0	5	10.1	10.1	1.2	73.103	73.103	2	0	0	0	0	0	0	0	0	0	0	0	0	0	2	1	1	1	0	1	0	0	1	0	1	0
219	17-48	17	2	2	0	0	50	5	2	2	0	18.5	18.5	0	4	0	0	4	11.9	11.9	0.8	84.4441	84.4441	5	0	1	0	1	0	0	0	0	0	0	0	0	1	4	0	0	1	1	1	0	0	1	0	0	0
220	17-49	17	2	2	0	0	53	5.3	2	1	0	30.5	30.5	1	2	0	0	4	3.1	3.1	1	63.1325	63.1325	7	0	1	0	1	0	0	0	0	0	0	0	0	0	2	1	1	1	0	1	0	0	0	0	0	0
223	20	7	2	2	0	0	44	4.4	2	2	0	34.5	34.5	1	3	0	0	4	11	11	1.1	59.933	59.933	3	0	2	1	1	0	1	0	0	0	0	0	2	1	2	1	1	1	0	1	0	0	1	0	1	1
224	43882	47	4	1	1	0	56	5.6	2	1	0	36.1	36.1	1	7	0	0	4	14.5	14.5	1.6	35.0203	35.0203	5	0	1	0	0	0	0	0	0	0	1	0	0	0	2	1	1	1	0	1	0	0	1	1	1	0
226	43942	47	4	1	1	0	36	3.6	2	1	0	20.9	20.9	0	1	1	0	5	1.7	1.7	1.7	37.4544	37.4544	1	0	2	1	1	1	0	0	0	0	0	0	0	0	3	0	1	0	1	1	0	0	0	0	1	1
227	43972	47	4	2	0	1	63	6.3	3	1	0	24.6	24.6	0	5	0	0	4	0.2	0.2	2.5	26.3385	26.3385	0	0	2	1	1	0	0	0	0	0	0	1	0	0	2	1	1	1	0	1	1	1	1	1	0	0
229	44033	47	4	1	1	0	51	5.1	2	1	0		26.5		3	0	0	6	6.1	6.1	1.3	46.6226	46.6226	11	0	1	0	1	0	0	0	0	0	0	0	2	0	2	1	1	1	0	1	0	0	0	0	0	0
230	44064	47	4	1	1	1	40	4	2	3	1	26.4	26.4	0	6	0	0	6	4	4	1.2	75.1862	75.1862	5	1	0	0	0	0	0	0	0	0	0	0	0	0	2	1	1	1	0	1	0	0	0	0	0	0
231	44095	47	4	1	1	0	31	3.1	2	1	0	34.3	34.3	1	3	0	0	5	5.8	5.8			48.4064	24	0	1	0	1	0	0	0	0	0	0	0	0	0	2	1	1	1	0	1	0	0	1	0	0	0
233	44156	47	4	2	0	1	42	4.2	2	1	0	32.5	32.5	1	4	0	0	6	2.4	2.4	3.1	23.5348	23.5348	7	0	1	0	1	0	0	0	0	0	0	0	0	0	2	1	1	1	0	1	0	0	1	0	1	0
234	44186	47	4	2	0	0	47	4.7	2	1	0	26.6	26.6	0	3	0	0	6	0.7	0.7	1.6	37.3058	37.3058	4	0	2	1	1	0	0	0	1	0	0	0	0	0	2	1	1	1	0	1	0	0	1	0	1	0
235	21-13	47	4	2	0	1	57	5.7	2	1	0		26.5		4	0	0	6	2.2	2.2	1	83.1774	83.1774	16	0	3	1	1	1	0	1	0	0	0	0	0	1	3	0	1	0	1	1	0	0	0	0	0	0
236	21-14	47	4	1	1	1	69	6.9	3	1	0	26.2	26.2	0	3	0	0	7	13.4	13.4	0.9	86.8395	86.8395	2	0	2	1	1	1	0	0	0	0	0	0	1	1	1	0	0	0	0	0	0	0	1	0	0	0
238	21-16	47	4	1	1	0	47	4.7	2	1	0	23.3	23.3	0	4	0	0	8	13.1	13.1	2.3	24.0563	24.0563	5	0	2	1	1	0	1	0	0	0	0	0	0	0	2	1	1	1	0	1	0	0	1	1	1	0
239	21-17	47	4	1	1	1	44	4.4	2	1	0	24.8	24.8	0	4	0	0	8	12	12	1.8	44.7755	44.7755	4	0	2	1	1	1	0	0	0	0	0	0	2	1	2	1	1	1	0	1	0	0	1	0	1	0
240	21-18	47	4	1	1	1	61	6.1	3	1	0	29.4	29.4	0	2	0	0	8	8.5	8.5			48.4064	5	0	1	0	1	0	0	0	0	0	0	0	0	0	2	1	1	1	0	1	0	0	0	0	0	0
241	21-19	47	4	2	0	0	54	5.4	2	1	0	27.5	27.5	0	5	0	1	9	1.7	1.7	1	62.6905	62.6905	1	0	2	1	1	0	0	0	0	1	0	0	2	0	2	1	1	1	0	1	0	0	1	0	1	0
242	21-20	47	4	2	0	1	58	5.8	2	1	0	22.1	22.1	0	2	0	0	8	1.1	1.1	1.7	43.4853	43.4853	10	0	1	0	1	0	0	0	0	0	0	0	0	2	2	1	1	1	0	1	0	0	0	0	1	0
243	21-21	47	4	2	0	0	55	5.5	2	2	0	25.5	25.5	0	4	0	0	6	2.1	2.1			48.4064	5	0	1	0	1	0	0	0	0	0	0	0	0	0	2	1	1	1	0	1	0	0	1	0	1	0
245	21-23	47	4	2	0	1	60	6	2	1	0	38.2	38.2	1	2	0	0	9	1.3	1.3	2.9	22.4809	22.4809	15	0	1	0	1	0	0	0	0	0	0	0	0	0	2	1	1	1	0	1	0	0	0	0	1	0
253	21-31	47	4	2	0	0	42	4.2	2	1	0	26.6	26.6	0	4	0	0	9	0.3	0.3	1	68.2042	68.2042	5	1	0	0	0	0	0	0	0	0	0	0	0	0	3	0	1	0	1	1	0	0	0	0	0	0
258	22	65	4	5	0	1	70	7	3	2	0	23.3	23.3	0	3	0	0	3	5.9	5.9	1.64	68.2578	68.2578	1	0	2	1	1	1	0	0	0	0	0	0	1	1	2	1	1	1	0	1	0	0	1	0	0	0
259	43852	57	4	1	1	1	41	4.1	2	2	0	29.2	29.2	0	4	0	0	3	2.5	2.5	1.2	74.6599	74.6599	6	0	1	0	1	0	0	0	0	0	0	0	0	1	2	1	1	1	0	1	0	0	1	0	1	0
260	43883	57	4	1	1	1	25	2.5	2	1	0	33.6	33.6	1	3	0	0	3	6.9	6.9	1	104.143	104.143	2	1	0	0	0	0	0	0	0	0	0	0	0	0	2	1	1	1	0	1	0	0	1	0	0	0
262	43943	57	4	1	1	1	46	4.6	2	2	0	28.1	28.1	0	3	0	0	4	4.3	4.3	1.25	68.6119	68.6119	3	0	1	0	1	0	0	0	0	0	0	0	0	0	2	1	1	1	0	1	0	0	0	0	0	0
263	43973	57	4	1	1	0	52	5.2	2	1	0	37.8	37.8	1	2	0	0	3	4.7	4.7	3.5	13.9806	13.9806	3	0	2	1	1	1	0	0	0	0	0	0	0	0	2	1	1	1	0	1	0	0	0	1	0	0
264	44004	57	4	1	1	1	46	4.6	2	1	0	25.7	25.7	0	3	0	0	4	17.5	17.5	0.8	107.129	107.129	8	1	0	0	0	0	0	0	0	0	0	0	0	0	2	1	1	1	0	1	0	0	0	0	0	0
265	44034	57	4	1	1	1	32	3.2	2	2	0	21.1	21.1	0	3	0	0	4	8.6	8.6	1.5	60.7267	60.7267	10	1	0	0	0	0	0	0	0	0	0	0	0	0	2	1	1	1	0	1	0	0	0	0	0	0
266	44065	57	4	1	1	1	39	3.9	2	3	1	26.8	26.8	0	4	0	0	4	5.1	5.1	1.3	68.7324	68.7324	20	0	2	1	1	1	0	0	0	0	0	0	0	1	2	1	1	1	0	1	0	0	0	0	0	0
267	44096	57	4	1	1	1	37	3.7	2	1	0	29	29	0	2	0	0	3	9.7	9.7	2.15	37.9404	37.9404	9	0	1	0	1	0	0	0	0	0	0	0	0	0	2	1	1	1	0	1	0	0	1	1	0	0
268	44126	57	4	2	0	0	40	4	2	3	1	34	34	1	4	0	0	5	1.3	1.3	1.2	55.4859	55.4859	1	0	1	0	1	0	0	0	0	0	0	0	0	0	2	1	1	1	0	1	0	0	1	0	0	0
269	44157	57	4	1	1	0	50	5	2	2	0	21.3	21.3	0	4	0	0	5	3.4	3.4	0.8	84.4441	84.4441	7	0	2	1	1	1	0	0	0	0	0	0	0	0	2	1	1	1	0	1	0	0	1	0	0	0
271	22-13	57	4	1	1	0	43	4.3	2	1	0	31.9	31.9	1	4	0	0	6	15.8	15.8	1	67.7268	67.7268	3	0	1	0	1	0	0	0	0	0	0	0	0	0	2	1	1	1	0	1	0	0	0	0	0	0
272	22-14	57	4	1	1	1	38	3.8	2	2	0	20.5	20.5	0	7	0	0	5	5.1	5.1	2	41.1173	41.1173	13	0	0	0	0	0	0	0	0	0	0	0	0	0	2	1	1	1	0	1	0	0	1	0	1	0
273	22-15	57	4	1	1	1	54	5.4	2	1	0	31	31	1	4	0	0	6	3.2	3.2	1	84.9489	84.9489	7	1	0	0	0	0	0	0	0	0	0	0	0	0	2	1	1	1	0	0	0	0	1	0	0	0
274	22-16	57	4	1	1	1	42	4.2	2	1	0	29.3	29.3	0	3	0	0	5	20.1	20.1	1.1	82.3613	82.3613	3	1	0	0	0	0	0	0	0	0	0	0	0	0	2	1	1	1	0	1	0	0	1	0	1	0
275	22-17	57	4	2	0	1	33	3.3	2	2	0	23.6	23.6	0	3	0	0	6	15.3	15.3	1.5	60.3016	60.3016	15	0	0	0	0	0	0	0	0	0	0	0	0	0	2	1	1	1	0	1	0	0	1	0	1	0
277	22-19	57	4	2	0	0	67	6.7	3	2	0	25.7	25.7	0	2	0	0	5	9.3	9.3	0.7	95.6593	95.6593	4	0	1	0	1	0	0	0	0	0	0	0	0	0	2	1	1	1	0	1	0	0	1	1	1	0
278	22-20	57	4	1	1	0	45	4.5	2	2	0	26.2	26.2	0	3	0	0	4	4.8	4.8	0.58	118.772	118.772	26	0	1	0	1	0	0	0	0	0	0	0	0	0	2	1	1	1	0	1	0	0	1	0	1	0
280	22-22	57	4	2	0	1	55	5.5	2	2	0	26.5	26.5	0	2	0	0	5	5.3	5.3	1.3	61.4256	61.4256	12	0	1	0	1	0	0	0	0	0	0	0	0	0	2	1	1	1	0	1	0	0	1	0	0	0
281	22-23	57	4	1	1	1	58	5.8	2	2	0	24.1	24.1	0	4	0	0	6	16.1	16.1	1.86	39.0044	39.0044	9	0	1	0	1	0	0	0	0	0	0	0	0	1	2	1	1	1	0	1	0	0	1	0	0	0
283	22-25	57	4	2	0	1	51	5.1	2	3	1	35.3	35.3	1	3	0	0	7	3	3	2.09	35.5839	35.5839	5	0	1	0	1	0	0	0	0	0	0	0	0	1	2	1	1	1	0	1	0	0	1	0	0	0
284	22-26	57	4	2	0	1	67	6.7	3	1	0	21.6	21.6	0	2	0	0	7	15.1	15.1	1.4	51.6213	51.6213	2	0	2	1	1	1	0	0	0	0	0	0	1	1	5	0	0	0	0	1	0	0	1	0	1	0
285	22-27	57	4	1	1	0	55	5.5	2	1	0	28.2	28.2	0	3	0	0	7	3.6	3.6	0.8	81.5296	81.5296	2	0	1	0	0	0	0	0	1	0	0	0	1	0	2	1	1	1	0	1	0	0	1	0	1	0
286	22-28	57	4	5	0	1	52	5.2	2	2	0	28.2	28.2	0	7	0	0	4	0.2	0.2	2.9	23.7804	23.7804	5	1	0	0	0	0	0	0	0	0	0	0	0	0	2	1	1	1	0	1	0	1	1	0	1	0
287	22-29	57	4	1	1	1	65	6.5	3	2	0	24.1	24.1	0	6	0	0	4	0.8	0.8	0.9	89.3141	89.3141	4	0	2	1	1	1	0	0	0	0	0	0	1	0	2	1	1	1	0	1	0	0	1	0	1	0
288	22-30	57	4	6	0	1	56	5.6	2	2	0	30.2	30.2	1	1	1	0	6	8.5	8.5	1.2	67.1933	67.1933	4	0	3	1	0	1	0	1	0	1	0	0	0	0	2	1	1	1	0	1	0	0	1	1	1	1
289	22-31	57	4	2	0	1	56	5.6	2	1	0	25.5	25.5	0	5	0	0	7	4	4	1.8	41.1559	41.1559	4	0	1	0	1	0	0	0	0	0	0	0	0	1	2	1	1	1	0	1	0	0	0	0	1	0
290	22-32	57	4	2	0	0	50	5	2	1	0	18.3	18.3	0	4	0	0	7	0.3	0.3	3.6	13.7036	13.7036	0	0	2	1	1	0	0	1	0	0	0	0	0	0	2	1	1	1	0	1	0	0	1	0	1	0
291	22-33	57	4	6	0	0	40	4	2	2	0	25.2	25.2	0	1	1	0	7	6.8	6.8	0.9	78.5658	78.5658	13	0	2	1	0	1	0	0	0	1	0	0	0	0	2	1	1	1	0	1	0	0	0	0	1	0
292	22-34	57	4	1	1	1	58	5.8	2	1	0	23.8	23.8	0	3	0	0	8	15.4	15.4	0.92	91.3556	91.3556	10	0	0	0	0	0	0	0	0	0	0	0	2	0	4	0	0	1	1	1	0	0	0	0	1	0
294	22-36	57	4	2	0	1	44	4.4	2	1	0	24	24	0	1	1	0	8	0.8	0.8	1.1	81.2122	81.2122	2	0	2	1	1	1	0	0	0	0	0	0	0	0	2	1	1	1	0	1	0	0	1	0	1	0
295	22-37	57	4	2	0	1	54	5.4	2	3	1	24.6	24.6	0	1	1	0	7	0.3	0.3	2	36.7462	36.7462	2	0	2	1	1	1	0	0	0	0	0	0	0	0	2	1	1	1	0	1	0	0	1	0	0	0
296	22-38	57	4	1	1	1	40	4	2	3	1	28.4	28.4	0	4	0	0	8	6.3	6.3	1.5	57.4082	57.4082	21	0	1	0	1	0	0	0	0	0	0	0	0	1	2	1	1	1	0	1	0	0	1	0	1	0
298	22-40	57	4	2	0	1	65	6.5	3	1	0	24.9	24.9	0	1	1	0	8	8.6	8.6	0.93	85.8427	85.8427	9	0	3	1	1	1	0	1	0	0	0	0	0	1	2	1	1	1	0	1	0	0	0	0	1	0
299	22-41	57	4	1	1	1	68	6.8	3	1	0	23.7	23.7	0	2	0	1	8	10.3	10.3	1.2	61.7614	61.7614	3	0	2	1	1	1	0	0	0	0	0	0	0	1	2	1	1	1	0	1	0	0	0	0	0	0
300	22-42	57	4	3	0	0	40	4	2	1	0	21.8	21.8	0	1	1	0	9	16	16	1.9	31.8346	31.8346	6	1	0	0	0	0	0	0	0	0	0	0	0	0	2	1	1	1	0	1	0	0	0	0	1	0
301	22-43	57	4	5	0	1	65	6.5	3	2	0	30	30	1	2	0	0	8	13.8	13.8	1	78.632	78.632	15	0	2	1	1	0	0	0	0	1	0	0	0	1	3	0	1	0	1	1	0	0	1	0	0	0
302	22-44	57	4	1	1	0	25	2.5	2	2	0	21.1	21.1	0	3	0	0	9	3.1	3.1	0.8	100.656	100.656	10	1	0	0	0	0	0	0	0	0	0	0	0	0	2	1	1	1	0	1	0	0	0	0	0	0
304	22-46	57	4	2	0	0	54	5.4	2	1	0		26.5		4	0	0	7	15	15	0.8	82.1044	82.1044	11	1	0	0	0	0	0	0	0	0	0	0	0	0	5	0	0	0	0	1	0	0	1	0	1	0
305	22-47	57	4	3	0	1	56	5.6	2	2	0	29.7	29.7	0	1	1	0	7	16.2	16.2	0.7	105.496	105.496	8	0	2	1	1	0	0	1	0	0	0	0	1	0	2	1	1	1	0	1	0	0	0	1	1	0
306	22-48	57	4	2	0	1	45	4.5	2	1	0	23.3	23.3	0	3	0	0	8	6.5	6.5	1.2	72.5913	72.5913	12	0	1	0	1	0	0	0	0	0	0	0	0	1	2	1	1	1	0	1	0	0	0	0	0	0
307	22-49	57	4	1	1	1	44	4.4	2	2	0	26	26	0	1	1	0	8	7.8	7.8	1.17	75.3752	75.3752	10	0	1	0	1	0	0	0	0	0	0	0	0	0	2	1	1	1	0	1	0	0	0	0	1	0
312	43853	46	3	2	0	1	31	3.1	2	1	0	26.4	26.4	0	2	0	0	4	6.9	6.9			48.4064	7	0	2	1	1	1	0	0	0	0	0	0	0	0	2	1	1	1	0	0	0	2	1	1	0	0
322	44188	46	3	2	0	1	29	2.9	2	1	0	27.5	27.5	0	3	0		7	3.8	3.8			48.4064	4	0	1	0	1	0	0	0	0	0	0	0	0	0	2	1	1	1	0	0	0	0	1	0	0	0
323	23-13	46	3	2	0	1	52	5.2	2	1	0	28.7	28.7	0	2	0	0	6	0	0			48.4064	4	0	2	1	1	1	0	0	0	0	0	0	1	1	4	0	0	0	0	0	0	0	0	0	0	0
324	23-14	46	3	2	0	0	49	4.9	2	1	0	28.1	28.1	0	3	0	0	7	1.7	1.7	0.96	68.2166	68.2166	8	0	1	0	1	0	0	0	0	0	0	0	0	0	2	1	1	1	0	0	0	0	0	0	0	0
325	23-15	46	3	2	0	1	47	4.7	2	1	0	37	37	1	6	0		7	4.8	4.8			48.4064	1	0	0	0	0	0	0	0	0	0	0	0	0	1	3	0	1	0	1	0	0	0	0	0	1	0
326	23-16	46	3	2	0	1	22	2.2	2	1	0	36.5	36.5	1	4	0	0	7	1.2	1.2			48.4064	3	0	0	0	0	0	0	0	0	0	0	0	0	0	2	1	1	1	0	0	0	0	0	0	1	0
327	23-17	46	3	2	0	1	64	6.4	3	2	0	26	26	0	2	0		7	3.5	3.5			48.4064	16	0	2	1	0	1	0	1	0	0	0	0	1	0	3	0	1	0	1	0	0	2	1	0	0	0
329	23-19	46	3	2	0	1	35	3.5	2	1	0	21.2	21.2	0	3	0	0	7	8	8			48.4064	4	0	1	0	1	0	0	0	0	0	0	0	0	0	3	0	1	0	1	0	0	0	0	0	1	0
330	23-20	46	3	2	0	1	48	4.8	2	1	0	26.3	26.3	0	2	0		7	6.9	6.9			48.4064	7	0	2	1	1	0	0	0	1	0	0	0	0	1	2	1	1	1	0	1	1	0	0	0	0	0
331	23-21	46	3	2	0	0	53	5.3	2	1	0	26.5	26.5	0	5	0	0	7	2.6	2.6			48.4064	24	0	1	0	0	0	0	0	0	1	0	0	1	0	2	1	1	1	0	1	1	0	1	1	1	0
332	23-22	46	3	2	0	1	35	3.5	2	1	0		26.5		7	0	0	7	7.1	7.1	1.5	59.4604	59.4604	2	0	0	0	0	0	0	0	0	0	0	0	2	1	2	1	1	1	0	0	0	0	1	1	0	0
333	23-24	46	3	2	0	1	49	4.9	2	2	0	27.8	27.8	0	4	0	0	8	6.8	6.8			48.4064	3	0	2	1	1	1	0	0	0	0	0	0	0	0	2	1	1	1	0	1	2	2	0	0	0	0
334	23-25	46	3	2	0	0	34.2247	3.42247	2	1	0	28.4	28.4	0	6	0	0	8	0.5	0.5			48.4064		0	0	0	0	0	0	0	0	0	0	0	0	0	2	1	1	1	0	1	2	2	0	0	0	0
336	23-27	46	3	1	1	1	36	3.6	2	1	0	28.4	28.4	0	1	1		7	15.2	15.2	1.62	53.7982	53.7982	0	0	1	0	0	1	0	0	0	0	0	0	2	1	6	6				0	0	0	0	0	0	0
337	23-28	46	3	1	1	0	31	3.1	2	1	0	23.2	23.2	0	1	1	0	7	7.6	7.6	1.1	65.6637	65.6637	5	0	1	0	0	1	0	0	0	0	0	0	0	0	6	6				0	0	0	0	0	0	0
338	23-29	46	3	2	0	0	58	5.8	2	2	0	27.9	27.9	0	2	0	0	7	8.3	8.3	0.8	79.8295	79.8295	2	0	1	0	1	0	0	0	0	0	0	0	1	2	6	6				0	2	2	0	0	0	0
339	23-30	46	3	2	0	1	37	3.7	2	1	0	21.2	21.2	0	2	0	0	7	13	13	1.1	85.3054	85.3054	2	0	1	0	1	0	0	0	0	0	0	0	1	0	6	6				0	2	2	1	0	1	0
345	23-36	46	3	2	0	1	51	5.1	2	1	0	24.2	24.2	0	2	0	0	7	10.2	10.2			48.4064	3	1	0	0	0	0	0	0	0	0	0	0	0	1	3	0	1	0	1	1	1	0	1	0	0	0
346	23-37	46	3	2	0	1	59.9397	5.99397	2	1	0		26.5		1	1		10	0.5	0.5			48.4064		0	3	1	1	1	0	1	0	0	0	0	0	0	6	6				1	1	0	0	0	0	0
348	43854	48	4	2	0	1	44	4.4	2	1	0	39.2	39.2	1	7	0	0	7	4.8	4.8	1.09	82.1139	82.1139	7	0	2	1	1	1	0	0	0	0	0	0	0	0	2	1	1	1	0	1	0	0	0	0	0	0
349	43885	48	4	2	0	0	50	5	2	1	0	33.2	33.2	1	4	0	0	6	20	20	2.99	17.1522	17.1522	14	0	1	0	1	0	0	0	0	0	0	0	0	1	2	1	1	1	0	1	0	0	0	0	0	0
350	43914	48	4	2	0	0	33	3.3	2	3	1	30	30	1	1	1	0	7	1.4	1.4	1.02	70.9366	70.9366	6	0	1	0	0	1	0	0	0	0	0	0	0	0	2	1	1	1	0	1	0	0	1	0	0	0
351	43945	48	4	2	0	1	56	5.6	2	1	0	29.6	29.6	0	1	1	0	6	1.6	1.6	2.71	25.0955	25.0955	10	0	2	1	1	1	0	0	0	0	0	0	0	0	1	0	1	1	0	1	0	0	0	0	0	0
353	44006	48	4	2	0	1	54	5.4	2	2	0	26.1	26.1	0	4	0	0	7	5	5	1.34	59.6332	59.6332	8	0	2	1	1	1	0	0	0	0	0	0	0	1	2	1	1	1	0	1	0	0	1	0	1	0
354	44036	48	4	2	0	1	72	7.2	3	1	0	28.7	28.7	0	1	1	0	7	0.5	0.5	1.6	42.4095	42.4095	10	0	2	1	1	1	0	0	0	0	0	0	0	0	2	1	1	1	0	1	0	0	1	0	1	0
359	44189	48	4	2	0	0	35	3.5	2	1	0	21.7	21.7	0	3	0	0	5	5	5	1.6	40.5868	40.5868	7	0	1	0	0	1	0	0	0	0	0	0	0	0	2	1	1	1	0	1	0	0	1	0	1	0
360	24-13	48	4	2	0	1	30	3	2	2	0	24.8	24.8	0	6	0	0	5	1.7	1.7			48.4064	6	0	1	0	1	0	0	0	0	0	0	0	0	0	1	0	1	1	0	1	0	0	0	0	0	0
362	24-15	48	4	2	0	1	48	4.8	2	1	0	38.8	38.8	1	2	0	0	4	1.6	1.6			48.4064	7	0	1	0	1	0	0	0	0	0	0	0	0	0	1	0	1	1	0	1	0	0	1	0	1	0
363	24-16	48	4	1	1	0	45	4.5	2	4	0	25.2	25.2	0	7	0	0	6	9.2	9.2	0.9	75.8542	75.8542	8	0	0	0	0	0	0	0	0	0	0	0	0	0	1	0	0	0	0	1	0	0	1	0	1	0
364	24-17	48	4	2	0	1	41	4.1	2	2	0	30.3	30.3	1	2	0	0	6	3	3			48.4064	6	0	1	0	1	0	0	0	0	0	0	0	0	0	2	1	1	1	0	1	0	0	0	0	0	0
365	24-18	48	4	2	0	0	52	5.2	2	1	0	28	28	0	5	0	0	7	1.7	1.7	1.35	44.2313	44.2313	7	0	1	0	1	0	0	0	0	0	0	0	0	0	2	1	1	1	0	1	0	0	1	0	1	0
366	24-19	48	4	2	0	0	40	4	2	1	0	27.5	27.5	0	7	0	0	7	5.1	5.1			48.4064	15	0	2	1	1	0	0	0	0	1	0	0	0	0	2	1	1	1	0	1	0	0	1	0	1	0
367	24-20	48	4	2	0	0	29	2.9	2	1	0	24.5	24.5	0	3	0	0	6	0.5	0.5			48.4064	6	0	1	0	1	0	0	0	0	0	0	0	2	0	2	1	1	1	0	1	0	0	1	0	1	0
368	24-21	48	4	2	0	1	45	4.5	2	1	0	21.6	21.6	0	3	0	0	7	3.7	3.7			48.4064	13	0	1	0	1	0	0	0	0	0	0	0	0	1	2	1	1	1	0	1	0	0	1	0	0	0
369	24-22	48	4	1	1	0	53	5.3	2	1	0	35.8	35.8	1	3	0	0	6	12.5	12.5	1.5	38.6686	38.6686	7	0	2	1	1	1	0	0	0	0	0	0	0	0	2	1	1	1	0	1	0	0	1	0	1	0
370	24-23	48	4	1	1	0	39	3.9	2	2	0	30.3	30.3	1	3	0	0	7	9.5	9.5	0.8	91.2279	91.2279	7	0	0	0	0	0	0	0	0	0	0	0	0	0	2	1	1	1	0	1	0	0	1	0	1	0
371	24-24	48	4	2	0	0	61	6.1	3	1	0	25.6	25.6	0	7	0	1	5	0.8	0.8	0.79	79.3626	79.3626	1	0	1	0	1	0	0	0	0	0	0	0	0	0	4	0	0	0	1	1	0	0	1	0	0	0
376	24-29	48	4	2	0	0	63	6.3	3	1	0	20.3	20.3	0	5	0	0	7	2.5	2.5	1.32	42.0699	42.0699	7	0	2	1	1	1	0	0	0	0	0	0	0	0	2	1	1	1	0	1	0	0	1	0	0	0
377	24-30	48	4	2	0	0	51	5.1	2	1	0	27.7	27.7	0	2	0	0	7	15.3	15.3	0.67	108.592	108.592	8	0	2	1	1	1	0	0	0	0	0	0	0	0	4	0	0	1	1	1	0	0	1	0	0	0
378	24-31	48	4	2	0	1	71	7.1	3	1	0	23.7	23.7	0	3	0	0	3	29.5	29.5	1.31	54.3894	54.3894		0	1	0	1	0	0	0	0	0	0	0	0	0	1	0	0	0	0	1	0	0	0	0	0	0
379	24-32	48	4	2	0	1	57	5.7	2	2	0	29.8	29.8	0	1	1	1	5	0.5	0.5	1.3	60.5687	60.5687	18	0	2	1	1	1	0	0	0	0	0	0	0	0	2	1	1	1	0	1	0	0	1	0	0	0
380	24-33	48	4	2	0	0	35	3.5	2	2	0	28.6	28.6	0	3	0	0	8	6.4	6.4	1.2	57.4693	57.4693	7	0	1	0	1	0	0	0	0	0	0	0	0	0	5	0	0	0	0	1	0	0	0	0	0	0
381	24-34	48	4	2	0	1	52	5.2	2	1	0	22.1	22.1	0	1	1	0	7	4.6	4.6	2	37.2661	37.2661	7	0	2	1	1	1	0	0	0	0	0	0	0	0	1	0	0	0	0	1	0	0	1	0	0	0
383	24-36	48	4	1	1	1	26	2.6	2	1	0	29.8	29.8	0	7	0	0	7	13.5	13.5	1.59	59.0323	59.0323	5	0	1	0	1	0	0	0	0	0	0	0	0	1	4	0	0	1	1	1	0	0	1	0	0	0
385	24-38	48	4	2	0	0	49	4.9	2	2	0	30.1	30.1	1	7	0	0	8	1.2	1.2	1.55	38.2248	38.2248	10	0	1	0	1	0	0	0	0	0	0	0	0	0	2	1	1	1	0	1	0	0	0	0	0	0
386	24-39	48	4	2	0	0	41	4.1	2	3	1	37.1	37.1	1	2	0	0	9	7.5	7.5	0.9	78.0158	78.0158	9	0	1	0	1	0	0	0	0	0	0	0	0	1	2	1	1	1	0	1	0	0	1	0	1	0
387	24-40	48	4	2	0	0	68	6.8	3	1	0	22.9	22.9	0	7	0	0	6	8.5	8.5	0.69	95.4404	95.4404	3	0	1	0	0	0	0	1	0	0	0	0	0	0	1	0	1	1	0	1	0	0	0	0	0	0
388	24-41	48	4	2	0	1	53	5.3	2	2	0	26.4	26.4	0	4	0	0	9	7.8	7.8	1	85.5477	85.5477	7	0	1	0	1	0	0	0	0	0	0	0	0	0	2	1	1	1	0	1	0	0	1	0	1	0
389	24-42	48	4	2	0	0	63	6.3	3	1	0	30.9	30.9	1	4	0	0	8	4.5	4.5	1.42	38.5149	38.5149	5	0	2	1	1	1	0	0	0	0	0	0	0	0	5	0	0	0	0	1	0	0	1	0	0	0
391	43858	50	4	2	0	0	68	6.8	3	1	0	27.1	27.1	0	5	0	0	4	2.5	2.5	0.66	96.8465	96.8465	3	0	2	1	0	0	0	0	1	0	0	1	0	0	2	1	1	1	0	1	0	0	1	0	0	0
392	43889	50	4	1	1	1	38	3.8	2	1	0	26.5	26.5	0	1	1	0	5	17.5	17.5	2.6	29.941	29.941	3	0	2	1	1	1	0	0	0	0	0	0	0	1	4	0	0	1	1	1	0	0	1	0	0	0
393	43918	50	4	2	0	1	51	5.1	2	1	0	26.7	26.7	0	3	0	0	4	0.1	0.1	2.6	27.328	27.328		0	0	0	0	0	0	0	0	0	0	0	0	0	2	1	1	1	0	1	1	0	0	0	0	0
394	43949	50	4	1	1	0	51	5.1	2	3	1	23.4	23.4	0	6	0	0	5	6.8	6.8	0.98	65.6088	65.6088	0	0	3	1	1	1	0	0	0	1	0	0	0	0	4	0	0	0	0	1	0	0	0	0	0	0
395	43979	50	4	1	1	1	59	5.9	2	4	0	27.2	27.2	0	3	0	0	5	11.6	11.6	1.6	46.4647	46.4647		0	1	0	1	0	0	0	0	0	0	0	1	1	4	0	0	1	1	1	0	0	1	0	0	0
396	44010	50	4	2	0	1	57	5.7	2	1	0	27.7	27.7	0	2	0	0	6	9.8	9.8	1.5	50.9461	50.9461	4	0	1	0	1	0	0	0	0	0	0	0	0	1	1	0	1	1	0	1	0	0	1	0	0	0
397	44040	50	4	2	0	0	65	6.5	3	3	1	39.7	39.7	1	3	0	0	6	3.8	3.8	1	58.0288	58.0288	2	0	1	0	1	0	0	0	0	0	0	0	0	1	2	1	1	1	0	1	0	0	1	0	1	1
398	44071	50	4	2	0	1	33	3.3	2	1	0	34.7	34.7	1	3	0	0	6	6.8	6.8	1.5	60.3016	60.3016	3	0	1	0	1	0	0	0	0	0	0	0	0	1	1	0	1	1	0	1	0	0	1	0	1	0
399	44102	50	4	1	1	1	40	4	2	2	0	26.9	26.9	0	3	0	0	6	6.2	6.2	1.4	62.4021	62.4021	3	0	1	0	1	0	0	0	0	0	0	0	0	0	4	0	0	1	1	1	0	0	1	0	0	0
400	44132	50	4	2	0	1	58	5.8	2	1	0	25.2	25.2	0	1	1	0	6	2.2	2.2	1.4	54.9903	54.9903	4	0	3	1	1	1	0	1	0	0	0	0	0	1	2	1	1	1	0	1	0	0	1	0	0	0
402	44193	50	4	2	0	0	53	5.3	2	1	0	35.5	35.5	1	3	0	0	7	9.5	9.5	1.7	33.2384	33.2384	7	0	1	0	1	0	0	0	0	0	0	0	2	1	1	0	0	0	0	1	0	0	1	0	0	0
404	28-14	50	4	3	0	1	46	4.6	2	1	0	39.4	39.4	1	1	1	0	7	4.4	4.4	1.75	45.6805	45.6805	4	0	4	1	1	1	0	1	1	0	0	0	0	1	1	0	1	1	0	1	0	0	1	0	1	0
405	28-15	50	4	1	1	0	26	2.6	2	1	0	23.1	23.1	0	3	0	0	7	5.1	5.1	1.4	50.8106	50.8106	6	0	1	0	1	0	0	0	0	0	0	0	0	1	2	1	1	1	0	1	0	0	0	0	0	0
406	28-16	50	4	1	1	0	65	6.5	3	1	0	32.8	32.8	1	3	0	0	7	12.9	12.9	0.96	60.9646	60.9646	5	0	2	1	1	0	0	0	0	0	1	0	0	1	4	0	0	0	1	1	0	0	0	0	0	0
407	28-17	50	4	5	0	1	40	4	2	1	0	24.4	24.4	0	3	0	0	7	13.2	13.2	1.5	57.4082	57.4082	9	0	2	1	1	0	0	0	0	1	0	0	0	1	2	1	1	1	0	1	0	0	0	0	1	0
408	28-18	50	4	2	0	0	54	5.4	2	1	0	29.4	29.4	0	3	0	0	7	4.9	4.9	1.4	41.7382	41.7382		0	2	1	1	1	0	0	0	0	0	0	0	1	1	0	1	1	0	1	0	0	0	0	0	0
410	28-20	50	4	2	0	1	38	3.8	2	1	0	30.3	30.3	1	3	0	0	7	9.8	9.8	1.5	58.2204	58.2204	4	0	2	1	1	0	0	0	1	0	0	0	0	1	1	0	1	1	0	1	0	0	1	0	1	1
411	28-21	50	4	1	1	0	67	6.7	3	1	0	26.4	26.4	0	5	0	0	6	21.4	21.4	1.4	38.0955	38.0955	0	0	3	1	1	1	0	0	0	1	0	0	0	1	5	0	0	0	0	1	0	0	1	1	0	0
412	28-22	50	4	1	1	1	34	3.4	2	1	0	29.7	29.7	0	3	0	0	7	1.6	1.6	1.76	49.3569	49.3569	6	0	1	0	1	0	0	0	0	0	0	0	0	0	1	0	1	1	0	1	0	0	0	0	0	0
413	28-23	50	4	2	0	1	59	5.9	2	3	1	31.7	31.7	1	3	0	0	8	4.1	4.1	1.46	51.9041	51.9041	3	0	3	1	1	1	0	1	0	0	0	0	0	0	2	1	1	1	0	1	0	0	1	0	0	0
414	28-24	50	4	1	1	0	28	2.8	2	3	1	22.8	22.8	0	3	0	0	7	16.4	16.4	1.9	34.6345	34.6345	1	0	2	1	1	0	1	0	0	0	0	0	0	0	4	0	0	0	1	1	0	0	0	0	1	0
415	28-25	50	4	1	1	1	33	3.3	2	1	0	25.2	25.2	0	3	0	0	7	9.1	9.1	1.9	45.3117	45.3117	8	0	2	1	1	1	0	0	0	0	0	0	0	1	1	0	1	1	0	1	0	0	1	0	0	0
416	28-26	50	4	2	0	0	51	5.1	2	1	0	23.3	23.3	0	3	0	0	8	2	2	1.45	40.8564	40.8564	0	0	0	0	0	0	0	0	0	0	0	0	0	0	2	1	1	1	0	1	0	0	0	0	1	0
417	28-27	50	4	1	1	0	66	6.6	3	3	1	26.1	26.1	0	3	0	0	8	2.5	2.5	0.86	69.1488	69.1488	1	0	2	1	1	0	0	1	0	0	0	0	1	1	2	1	1	1	0	1	0	0	0	0	0	0
418	28-28	50	4	2	0	0	22	2.2	2	1	0	20.3	20.3	0	7	0	0	3	7	7			48.4064	18	1	0	0	0	0	0	0	0	0	0	0	0	0	1	0	1	1	0	1	0	0	1	0	0	0
419	28-29	50	4	1	1	1	40	4	2	1	0	23.4	23.4	0	3	0	0	8	12.3	12.3	1.3	68.2513	68.2513	4	1	0	0	0	0	0	0	0	0	0	0	0	0	2	1	1	1	0	1	0	0	1	0	0	0
420	28-30	50	4	2	0	1	38	3.8	2	1	0	33	33	1	5	0	0	8	3.2	3.2	1.8	46.7031	46.7031	5	0	2	1	1	1	0	0	0	0	0	0	0	1	4	0	0	1	1	1	0	0	1	0	0	0
421	28-31	50	4	2	0	0	32	3.2	2	1	0	33.4	33.4	1	3	0	0	8	0.8	0.8	1.2	58.6933	58.6933	4	0	1	0	1	0	0	0	0	0	0	0	0	1	2	1	1	1	0	1	0	0	0	0	1	0
422	28-32	50	4	2	0	0	56	5.6	2	1	0	29.9	29.9	0	5	0	0	8	8.1	8.1	1.3	45.0135	45.0135	8	0	3	1	1	0	0	1	0	0	0	1	0	1	4	0	0	1	1	1	0	0	1	0	0	0
423	28-33	50	4	1	1	0	55	5.5	2	1	0	31.6	31.6	1	3	0	0	8	15.2	15.2	1.2	49.9369	49.9369	5	0	1	0	1	0	0	0	0	0	0	0	0	1	4	0	0	0	0	1	0	0	1	1	1	0
424	28-34	50	4	2	0	1	45	4.5	2	1	0	27	27	0	7	0	0	8	4.1	4.1	1.1	80.6438	80.6438	13	0	1	0	0	0	0	0	0	1	0	0	1	0	2	1	1	1	0	1	0	0	0	0	1	0
425	28-35	50	4	2	0	1	49	4.9	2	1	0	29.9	29.9	0	1	1	0	8	2.4	2.4	1.4	58.5791	58.5791	10	0	3	1	1	1	0	1	0	0	0	0	0	1	2	1	1	1	0	1	0	0	1	0	0	0
426	28-36	50	4	2	0	1	54	5.4	2	1	0	25.7	25.7	0	1	1	0	8	4.1	4.1	1.7	44.7244	44.7244	3	0	2	1	1	0	0	1	0	0	0	0	1	1	2	1	1	1	0	1	0	0	1	0	0	0
427	28-37	50	4	1	1	0	49	4.9	2	1	0	40.6	40.6	1	3	0	0	8	16.8	16.8	1.4	43.2302	43.2302	3	0	1	0	1	0	0	0	0	0	0	0	0	1	4	0	0	0	0	1	0	0	0	0	0	0
428	28-38	50	4	2	0	1	70	7	3	3	1	22	22	0	1	1	0	8	8.4	8.4	1.5	46.4998	46.4998	2	0	3	1	0	1	0	1	0	0	0	1	1	1	4	0	0	0	0	1	0	0	0	0	1	0
429	28-39	50	4	2	0	1	43	4.3	2	1	0	22.9	22.9	0	3	0	0	9	0.5	0.5	1.2	73.6183	73.6183	1	0	1	0	1	0	0	0	0	0	0	0	0	0	2	1	1	1	0	1	0	0	1	0	0	0
430	28-40	50	4	2	0	1	49	4.9	2	1	0	24.9	24.9	0	3	0	0	9	1.4	1.4	1.36	60.6685	60.6685	7	0	1	0	1	0	0	0	0	0	0	0	0	1	2	1	1	1	0	1	0	0	0	0	0	0
431	28-41	50	4	1	1	0	23	2.3	2	4	0	23.5	23.5	0	3	0	0	7	11.2	11.2	2.6	24.5512	24.5512	29	0	2	1	0	0	1	0	0	0	1	0	0	0	1	0	1	1	0	1	0	0	0	0	1	0
432	28-42	50	4	2	0	1	59	5.9	2	1	0	36.3	36.3	1	2	0	0	9	2.3	2.3	0.86	94.916	94.916		0	2	1	1	1	0	0	0	0	0	0	1	1	2	1	1	1	0	1	0	0	0	0	0	0
433	28-43	50	4	1	1	1	48	4.8	2	1	0	26.2	26.2	0	1	1	1	9	8.2	8.2	2.9	24.4581	24.4581	0	0	2	1	1	0	0	1	0	0	0	0	1	1	1	0	1	1	0	1	0	0	1	0	0	0
434	28-44	50	4	1	1	1	28	2.8	2	1	0	22.9	22.9	0	3	0	0	9	8	8	1.65	55.6595	55.6595	6	0	2	1	1	0	0	0	0	1	0	0	0	1	2	1	1	1	0	1	0	0	1	0	1	0
437	28-47	50	4	2	0	0	40	4	2	1	0	19.2	19.2	0	1	1	1	9	1.2	1.2	2.8	19.9204	19.9204	9	0	5	1	1	0	1	1	1	0	1	0	0	1	2	1	1	1	0	1	0	0	0	0	0	0
441	28-51	50	4	1	1	0	46	4.6	2	3	1	28.7	28.7	0	3	0	0	9	12.5	12.5	0.86	79.5792	79.5792	2	0	2	1	1	1	0	0	0	0	0	0	0	1	1	0	1	1	0	1	0	0	1	0	1	0
442	28-52	51	4	2	0	0	43	4.3	2	3	1	27.8	27.8	0	2	0	0	8	3	3	1.01	66.9169	66.9169	5	0	1	0	1	0	0	0	0	0	0	0	0	0	2	1	1	1	0	1	0	0	0	1	0	0
453	43860	37	2	5	0	1	59	5.9	2	2	0	24.1	24.1	0	7	0	0	3	8.3	8.3	1	82.017	82.017	20	0	2	1	0	0	0	0	1	1	0	0	0	0	2	1	1	1	0	0	0	0	1	0	1	1
454	30-2	37	2	2	0	0	52	5.2	2	2	0	22.3	22.3	0	3	0	0	5	7.7	7.7	1.8	31.2377	31.2377	4	0	2	1	1	0	1	0	0	0	0	0	0	1	2	1	1	1	0	1	0	0	0	0	1	0
455	43920	37	2	2	0	1	33	3.3	2	2	0	28.6	28.6	0	3	0	0	5	15.1	15.1	1.3	71.6912	71.6912	5	0	1	0	1	0	0	0	0	0	0	0	0	0	2	1	1	1	0	1	0	0	1	0	1	0
457	43981	38	2	1	1	1	38	3.8	2	1	0	24.6	24.6	0	4	0	0	5	0.3	0.3	1.5	58.2204	58.2204	7	0	1	0	0	0	0	1	0	0	0	0	0	0	2	1	1	1	0	1	0	0	1	0	1	0
459	44042	38	2	2	0	0	53	5.3	2	1	0	25.9	25.9	0	3	0	0	5	3.6	3.6	1.1	56.2612	56.2612	3	0	1	0	1	0	0	0	0	0	0	0	0	0	2	1	1	1	0	1	0	0	0	0	0	0
460	44073	38	2	2	0	1	48	4.8	2	2	0	24.4	24.4	0	3	0	0	6	1.1	1.1	1	88.6058	88.6058	3	0	2	1	0	1	0	0	0	1	0	0	0	0	2	1	1	1	0	1	0	0	1	0	1	0
461	44104	37	2	2	0	0	46	4.6	2	2	0	29.1	29.1	0	2	0	0	5	7.8	7.8	1	66.3144	66.3144	14	0	0	0	0	0	0	0	0	0	0	0	0	0	2	1	1	1	0	1	1	0	1	0	1	0
462	44134	37	2	2	0	1	69	6.9	3	1	0	25.3	25.3	0	4	0	0	5	15.5	15.5	0.8	91.1467	91.1467	3	0	3	1	0	1	0	1	0	0	1	0	1	1	4	0	0	1	1	1	0	0	1	0	1	0
463	44165	37	2	2	0	1	40	4	2	2	0	21.5	21.5	0	4	0	0	5	5.4	5.4	2.5	30.957	30.957	5	0	2	1	1	0	0	1	0	0	0	0	1	0	2	1	1	1	0	1	0	0	1	0	1	1
464	44195	37	2	2	0	1	52	5.2	2	2	0	23.9	23.9	0	5	0	0	5	1.2	1.2	1.6	48.8066	48.8066	5	0	2	1	1	1	0	0	0	0	0	0	0	1	2	1	1	1	0	1	0	0	1	0	1	0
465	30-13	37	2	1	1	1	42	4.2	2	1	0	20.8	20.8	0	4	0	0	5	9	9	1.3	67.2991	67.2991	18	1	0	0	0	0	0	0	0	0	0	0	0	0	2	1	1	1	0	1	0	0	1	0	0	0
466	30-14	37	2	1	1	1	57	5.7	2	2	0	27.1	27.1	0	2	0	0	6	16.9	16.9	1.2	66.723	66.723	4	0	2	1	1	0	0	0	1	0	0	0	0	1	2	1	1	1	0	1	0	0	1	0	1	0
467	30-15	37	2	1	1	1	64	6.4	3	2	0	29.4	29.4	0	4	0	0	5	17.2	17.2	1.1	70.5678	70.5678	7	0	2	1	1	1	0	0	0	0	0	0	0	1	4	0	0	1	1	1	0	0	0	0	1	0
468	30-16	37	2	2	0	0	46	4.6	2	3	1	41.4	41.4	1	1	1	0	6	5.9	5.9	1.2	53.1959	53.1959	2	0	1	0	0	1	0	0	0	0	0	0	1	0	2	1	1	1	0	1	0	0	1	0	0	0
469	30-17	37	2	2	0	1	31	3.1	2	1	0	28.9	28.9	0	3	0	0	6	8.8	8.8	1.6	56.5645	56.5645	5	0	1	0	1	0	0	0	0	0	0	0	0	1	2	1	1	1	0	1	0	0	1	0	1	0
470	30-18	37	2	2	0	1	51	5.1	2	2	0	27.3	27.3	0	5	0	0	6	1.5	1.5	1.4	57.7619	57.7619	5	0	2	1	1	1	0	0	0	0	0	0	0	0	3	0	1	0	1	1	0	0	1	0	1	1
471	30-19	37	2	2	0	0	45	4.5	2	2	0	28.7	28.7	0	6	0	0	6	7.9	7.9	0.7	111.646	111.646	3	1	0	0	0	0	0	0	0	0	0	0	0	0	2	1	1	1	0	1	0	0	0	0	1	0
472	30-20	37	2	2	0	1	57	5.7	2	2	0	26.1	26.1	0	4	0	0	6	2.1	2.1	2.6	26.2001	26.2001	1	0	2	1	1	0	0	0	0	0	0	1	0	0	2	1	1	1	0	1	0	0	1	0	0	0
473	30-21	37	2	2	0	1	38	3.8	2	1	0	26	26	0	2	0	0	6	0	0	11	5.23511	5.23511	8	0	1	0	1	0	0	0	0	0	0	0	1	0	2	1	1	1	0	1	1	1	1	0	0	0
474	30-22	37	2	2	0	0	44	4.4	2	3	1	23.1	23.1	0	3	0	0	6	0	0	10	4.15633	4.15633	5	0	1	0	1	0	0	0	0	0	0	0	0	0	2	1	1	1	0	1	1	1	1	0	0	0
475	30-23	37	2	1	1	1	54	5.4	2	2	0	25.4	25.4	0	3	0	0	5	14.1	14.1	1.2	68.144	68.144	4	0	1	0	1	0	0	0	0	0	0	0	0	1	2	1	1	1	0	1	0	0	0	0	1	0
476	30-24	37	2	2	0	0	34	3.4	2	1	0	30.7	30.7	1	4	0	0	6	11.2	11.2	1.1	64.2944	64.2944	1	1	0	0	0	0	0	0	0	0	0	0	0	0	2	1	1	1	0	0	0	0	1	0	0	0
478	30-26	38	2	2	0	0	44	4.4	2	2	0	24.5	24.5	0	3	0	0	6	10	10	1.3	48.9725	48.9725	4	1	0	0	0	0	0	0	0	0	0	0	0	0	2	1	1	1	0	1	0	0	0	1	1	0
482	30-30	37	2	1	1	1	49	4.9	2	2	0	23.9	23.9	0	4	0	0	6	16.7	16.7	0.9	99.9384	99.9384	3	0	1	0	0	1	0	0	0	0	0	0	0	1	2	1	1	1	0	1	0	0	1	0	0	0
483	30-31	37	2	2	0	1	50	5	2	3	1	25.1	25.1	0	4	0	0	6	6	6	2	37.7934	37.7934	8	0	1	0	1	0	0	0	0	0	0	0	0	1	2	1	1	1	0	1	0	0	1	0	0	0
484	30-33	37	2	1	1	0	54	5.4	2	1	0	20.5	20.5	0	3	0	0	6	17.7	17.7	0.8	82.1044	82.1044	15	0	2	1	1	0	0	1	0	0	0	0	0	1	4	0	0	1	1	1	0	0	0	0	0	0
486	30-35	37	2	2	0	0	47	4.7	2	2	0	32.5	32.5	1	4	0	0	6	12	12	1.2	52.8235	52.8235	2	0	2	1	1	1	0	0	0	0	0	0	0	1	3	0	1	0	1	0	0	0	1	0	1	0
487	30-36	37	2	2	0	1	48	4.8	2	2	0	22.4	22.4	0	5	0	0	6	8.1	8.1	1	88.6058	88.6058	5	0	1	0	1	0	0	0	0	0	0	0	0	1	2	1	1	1	0	1	0	0	0	0	1	0
488	30-37	37	2	1	1	1	56	5.6	2	2	0	21.3	21.3	0	4	0	0	6	17.7	17.7	1.4	55.7683	55.7683	4	0	3	1	1	1	0	0	1	0	0	0	1	0	2	1	1	1	0	1	0	0	1	0	1	1
489	30-38	37	2	2	0	0	64	6.4	3	2	0	34.2	34.2	1	2	0	0	6	4.4	4.4	1	58.4379	58.4379	3	0	1	0	1	0	0	0	0	0	0	0	1	1	2	1	1	1	0	1	0	0	1	0	1	1
490	30-39	37	2	1	1	1	49	4.9	2	2	0	23.5	23.5	0	4	0	0	7	17.7	17.7	1.2	70.58	70.58	5	1	0	0	0	0	0	0	0	0	0	0	0	0	2	1	1	1	0	1	0	0	0	0	1	0
492	30-41	37	2	2	0	1	48	4.8	2	2	0	15.8	15.8	0	4	0	0	6	10.3	10.3	0.9	100.643	100.643	12	0	2	1	1	1	0	0	0	0	0	0	2	0	4	0	0	1	1	1	0	0	1	0	1	0
493	30-42	38	2	2	0	1	51	5.1	2	1	0	24.7	24.7	0	4	0	1	7	0.1	0.1	1.9	39.9298	39.9298	4	0	1	0	1	0	0	0	0	0	0	0	0	0	2	1	1	1	0	1	1	1	0	0	1	0
495	30-44	37	2	2	0	1	29	2.9	2	2	0	19.5	19.5	0	3	0	0	7	9.5	9.5	1	101.257	101.257	6	0	1	0	1	0	0	0	0	0	0	0	0	1	4	0	0	1	1	1	0	0	1	0	0	0
497	30-46	37	2	2	0	1	20	2	2	2	0	24	24	0	6	0	0	8	3.4	3.4	1.1	96.1257	96.1257	3	0	1	0	1	0	0	0	0	0	0	0	0	0	2	1	1	1	0	0	0	0	0	0	0	0
498	30-47	37	2	1	1	1	51	5.1	2	1	0	24.7	24.7	0	5	0	0	8	5.2	5.2	1.2	69.5953	69.5953	3	0	1	0	1	0	0	0	0	0	0	0	0	1	2	1	1	1	0	0	0	0	1	0	1	0
501	34-2	8	2	2	0	0	57	5.7	2	2	0	27.3	27.3	0	4	0	0	5	6.8	6.8	0.8	80.3922	80.3922	6	0	1	0	1	0	0	0	0	0	0	0	0	1	2	1	1	1	0	1	0	0	1	0	1	0
502	34-3	8	2	2	0	1	72	7.2	3	2	0	20.2	20.2	0	1	1	0	5	18.7	18.7	1.9	34.4533	34.4533	10	0	3	1	1	1	0	1	0	0	0	0	1	1	2	1	1	1	0	1	0	0	1	0	1	0
503	34-4	8	2	2	0	1	36	3.6	2	2	0	28.5	28.5	0	4	0	0	6	4.7	4.7	2.7	29.0103	29.0103	4	1	0	0	0	0	0	0	0	0	0	0	0	1	2	1	1	1	0	1	0	0	1	0	1	0
504	34-5	8	2	2	0	1	53	5.3	2	2	0	22.3	22.3	0	3	0	0	5	15.6	15.6	0.9	97.1693	97.1693	8	0	1	0	0	1	0	0	0	0	0	0	0	1	2	1	1	1	0	1	0	0	0	0	0	0
505	34-6	8	2	2	0	1	50	5	2	1	0	35	35	1	3	0	0	5	7.5	7.5	2	37.7934	37.7934	2	0	2	1	1	0	0	1	0	0	0	0	0	1	2	1	1	1	0	1	0	0	1	0	0	0
506	34-7	8	2	2	0	0	63	6.3	3	3	1	31.6	31.6	1	4	0	0	5	3.9	3.9	1.7	30.9836	30.9836	4	0	1	0	1	0	0	0	0	0	0	0	1	1	3	0	1	0	1	1	0	0	1	0	1	0
507	34-8	8	2	2	0	1	54	5.4	2	2	0	28.1	28.1	0	1	1	0	4	0.7	0.7	1.5	52.0311	52.0311	12	0	2	1	1	1	0	0	0	0	0	0	0	0	3	0	1	0	1	0	0	0	1	1	1	0
508	34-9	8	2	2	0	1	51	5.1	2	1	0	26.7	26.7	0	4	0	0	5	7.8	7.8	1	86.7581	86.7581	1	0	1	0	1	0	0	0	0	0	0	0	1	0	2	1	1	1	0	1	0	0	1	0	1	0
509	34-10	8	2	2	0	1	25	2.5	2	2	0	24.5	24.5	0	5	0	0	5	5.9	5.9	0.9	118.291	118.291	3	0	2	1	1	0	0	0	1	0	0	0	0	1	2	1	1	1	0	1	0	0	0	0	1	0
511	34-12	8	2	2	0	1	52	5.2	2	2	0	26.1	26.1	0	5	0	0	5	3.5	3.5	1.4	57.3575	57.3575	9	0	2	1	1	1	0	0	0	0	0	0	0	0	2	1	1	1	0	1	0	0	1	0	1	0
512	34-13	8	2	2	0	1	53	5.3	2	1	0	27.9	27.9	0	4	0	0	4	25.7	25.7	1	85.5477	85.5477	3	0	2	1	1	0	0	0	0	0	1	0	0	0	1	0	1	1	0	1	0	0	1	0	1	0
514	34-15	8	2	2	0	1	41	4.1	2	2	0	20.3	20.3	0	4	0	0	5	1.3	1.3	1.4	61.9653	61.9653	8	0	2	1	1	0	0	1	0	0	0	0	1	0	2	1	1	1	0	1	0	0	1	0	1	0
515	34-16	8	2	2	0	0	50	5	2	1	0	27.8	27.8	0	1	1	0	5	2.8	2.8	0.9	73.2362	73.2362	14	0	2	1	1	1	0	0	0	0	0	0	0	0	2	1	1	1	0	0	0	0	1	0	1	0
516	34-17	8	2	2	0	0	44	4.4	2	1	0	26.1	26.1	0	5	0	0	5	3.7	3.7	0.8	88.0793	88.0793	1	0	3	1	1	1	0	0	0	0	1	0	0	0	3	0	1	0	1	1	0	0	1	0	1	0
518	34-20	8	2	2	0	1	36	3.6	2	2	0	27.4	27.4	0	4	0	0	5	12.7	12.7	1	96.3987	96.3987	2	0	1	0	1	0	0	0	0	0	0	0	0	0	2	1	1	1	0	1	0	0	1	1	1	0
522	34-24	8	2	2	0	0	38	3.8	2	2	0	22.5	22.5	0	3	0	0	5	0.3	0.3	0.8	91.871	91.871	7	0	2	1	1	0	0	1	0	0	0	0	0	0	3	0	1	0	1	0	0	0	1	0	0	0
523	34-25	8	2	2	0	1	66	6.6	3	2	0	19.3	19.3	0	3	0	0	5	8.1	8.1	2	33.7756	33.7756	17	0	6	1	1	1	0	1	1	1	1	0	0	0	2	1	1	1	0	1	0	0	1	0	1	0
524	34-26	8	2	1	1	0	49	4.9	2	2	0	21.8	21.8	0	3	0	0	5	26.9	26.9	0.8	85.0394	85.0394	6	0	1	0	0	0	0	0	0	1	0	0	0	1	1	0	0	0	0	1	0	0	0	0	1	0
525	34-27	8	2	2	0	0	55	5.5	2	2	0	16.2	16.2	0	3	0	0	5	7.3	7.3	2.2	23.9973	23.9973	4	0	2	1	1	0	0	0	0	0	0	1	1	0	4	0	0	0	1	1	0	0	1	0	0	0
526	34-28	8	2	2	0	0	63	6.3	3	2	0	24.2	24.2	0	5	0	0	5	10.3	10.3	0.7	98.3853	98.3853	7	0	3	1	1	1	0	0	0	0	1	0	1	1	4	0	0	1	1	1	0	0	1	0	1	0
528	34-30	8	2	2	0	0	26	2.6	2	1	0	34	34	1	3	0	0	5	1	1	2.1	31.1215	31.1215	7	0	1	0	1	0	0	0	0	0	0	0	0	0	2	1	1	1	0	0	0	0	1	0	1	0
529	34-31	8	2	2	0	0	53	5.3	2	3	1	26.1	26.1	0	5	0	0	5	1	1	2.3	23.0634	23.0634	7	0	2	1	1	0	0	0	0	0	1	0	1	0	3	0	1	0	1	1	0	0	1	0	0	0
531	34-33	8	2	2	0	0	51	5.1	2	2	0	25.9	25.9	0	7	0	0	6	1.2	1.2	1.1	57.0572	57.0572	8	0	1	0	1	0	0	0	0	0	0	0	0	0	2	1	1	1	0	0	0	0	1	0	1	1
533	34-35	8	2	2	0	1	23	2.3	2	1	0	27.2	27.2	0	6	0	0	5	0.2	0.2	1.4	70.3173	70.3173	6	0	1	0	1	0	0	0	0	0	0	0	0	0	2	1	1	1	0	0	1	1	1	1	1	0
534	34-36	8	2	2	0	1	24	2.4	2	2	0	17.5	17.5	0	4	0	0	4	0.8	0.8	1.5	64.2371	64.2371	2	0	1	0	1	0	0	0	0	0	0	0	0	0	3	0	1	0	1	1	0	0	1	0	0	0
535	34-37	8	2	2	0	1	44	4.4	2	4	0	28.1	28.1	0	5	0	0	4	6.5	6.5	1.4	60.6731	60.6731	4	0	1	0	1	0	0	0	0	0	0	0	0	1	2	1	1	1	0	1	0	0	1	1	0	0
536	34-38	8	2	2	0	1	52	5.2	2	2	0	19.5	19.5	0	4	0	0	6	15.1	15.1	2.5	28.4544	28.4544	4	0	3	1	1	1	0	1	0	0	0	0	0	1	2	1	1	1	0	1	0	0	0	0	1	1
537	34-39	8	2	2	0	0	50	5	2	2	0	26.2	26.2	0	6	0	0	4	0.4	0.4	1.3	46.9513	46.9513	7	0	0	0	0	0	0	0	0	0	0	0	0	0	3	0	1	0	1	0	0	0	0	0	0	0
538	34-40	8	2	2	0	0	34	3.4	2	2	0	26.5	26.5	0	4	0	0	4	3.7	3.7	0.8	94.489	94.489	14	0	1	0	1	0	0	0	0	0	0	0	0	0	2	1	1	1	0	0	0	0	0	0	0	1
539	34-41	8	2	2	0	1	43	4.3	2	2	0	34.8	34.8	1	2	0	0	5	1.1	1.1	2.2	35.3775	35.3775	8	0	1	0	1	0	0	0	0	0	0	0	1	1	2	1	1	1	0	0	0	0	1	0	1	1
540	34-42	8	2	2	0	0	38	3.8	2	2	0	35.8	35.8	1	7	0	0	4	8.7	8.7	1	70.1478	70.1478	4	0	0	0	0	0	0	0	0	0	0	0	0	0	2	1	1	1	0	1	0	0	1	0	0	0
541	34-43	8	2	2	0	0	63	6.3	3	1	0	32.8	32.8	1	2	0	0	4	6.4	6.4	0.7	98.3853	98.3853	17	0	2	1	1	1	0	0	0	0	0	0	1	0	2	1	1	1	0	0	0	0	0	0	1	1
542	34-44	8	2	2	0	0	65	6.5	3	3	1	28.2	28.2	0	3	0	0	5	13.2	13.2	1.5	35.5426	35.5426	3	0	3	1	1	1	0	0	1	0	0	0	1	0	4	0	0	1	1	1	0	0	0	0	1	0
543	34-45	8	2	2	0	0	39	3.9	2	2	0	19	19	0	4	0	0	4	14.9	14.9	0.9	79.1196	79.1196	6	0	1	0	1	0	0	0	0	0	0	0	0	0	2	1	1	1	0	1	0	0	0	0	0	0
544	34-46	8	2	2	0	1	40	4	2	2	0	30.5	30.5	1	3	0	0	5	2	2	1.1	83.5265	83.5265	6	0	1	0	1	0	0	0	0	0	0	0	0	0	2	1	1	1	0	1	0	0	1	0	1	1
545	34-47	8	2	2	0	0	64	6.4	3	1	0	24.7	24.7	0	4	0	0	5	4.8	4.8	0.75	82.7457	82.7457	7	0	2	1	1	1	0	0	0	0	0	0	0	0	2	1	1	1	0	1	0	0	0	0	0	0
546	34-48	8	2	2	0	0	46	4.6	2	2	0	30.3	30.3	1	3	0	0	4	13.4	13.4	0.9	75.3232	75.3232	2	0	0	0	0	0	0	0	0	0	0	0	0	0	2	1	1	1	0	1	0	0	1	0	1	0
547	34-49	8	2	2	0	0	42	4.2	2	2	0	22.6	22.6	0	1	1	0	4	11.1	11.1	2	29.503	29.503	1	0	2	1	1	1	0	0	0	0	0	0	0	0	2	1	1	1	0	0	0	0	1	0	1	1
548	34-50	8	2	1	1	1	23	2.3	2	2	0	20.6	20.6	0	3	0	0	5	13.2	13.2	1.1	94.1212	94.1212	21	1	0	0	0	0	0	0	0	0	0	0	0	0	2	1	1	1	0	0	0	0	1	0	1	0
549	34-51	8	2	2	0	1	72	7.2	3	2	0	29.1	29.1	0	3	0	0	6	7.3	7.3	1.6	42.4095	42.4095	1	0	1	0	0	1	0	0	0	0	0	0	1	0	3	0	1	0	1	1	0	0	1	0	1	0
550	34-52	8	2	2	0	0	65	6.5	3	2	0	20.6	20.6	0	1	1	0	4	4.9	4.9	0.7	97.0127	97.0127	5	0	3	1	1	1	0	1	0	0	0	0	0	1	2	1	1	1	0	0	0	0	1	0	1	1
551	34-53	8	2	2	0	1	46	4.6	2	3	1	32.8	32.8	1	4	0	0	5	10.8	10.8	1.4	59.8267	59.8267	5	0	1	0	1	0	0	0	0	0	0	0	2	1	2	1	1	1	0	0	0	0	1	0	1	0
552	34-54	8	2	2	0	1	52	5.2	2	2	0	31.5	31.5	1	4	0	0	5	3.3	3.3	1.5	52.7673	52.7673	3	0	2	1	1	1	0	0	0	0	0	0	1	0	2	1	1	1	0	0	0	0	0	0	1	0
553	34-55	8	2	2	0	0	46	4.6	2	2	0	23.2	23.2	0	3	0	0	5	0.2	0.2	1.9	30.5207	30.5207	2	0	2	1	0	1	1	0	0	0	0	0	0	0	2	1	1	1	0	1	1	1	0	0	0	0
554	34-56	8	2	2	0	1	62	6.2	3	2	0	20.5	20.5	0	4	0	0	5	13.5	13.5	1	80.3067	80.3067	6	0	5	1	1	1	0	1	1	0	1	0	1	0	2	1	1	1	0	1	0	0	0	0	1	0
555	34-58	8	2	2	0	1	45	4.5	2	5	0	30.4	30.4	1	4	0	0	6	6.5	6.5	0.9	102.786	102.786	5	0	1	0	1	0	0	0	0	0	0	0	0	0	2	1	1	1	0	1	0	0	1	0	1	0
556	34-59	8	2	2	0	1	68	6.8	3	2	0	23.4	23.4	0	2	0	0	5	1.6	1.6	0.8	91.7892	91.7892	15	0	1	0	1	0	0	0	0	0	0	0	1	0	2	1	1	1	0	0	0	0	0	0	1	0
557	34-60	8	2	2	0	0	51	5.1	2	2	0	36.8	36.8	1	4	0	0	5	9.4	9.4			48.4064	6	0	3	1	1	1	0	0	0	0	1	0	1	0	2	1	1	1	0	1	0	0	1	0	1	0
558	34-61	8	2	2	0	1	53	5.3	2	2	0	20.2	20.2	0	5	0	0	4	0.3	0.3	1	85.5477	85.5477	4	0	1	0	1	0	0	0	0	0	0	0	0	0	3	0	1	0	1	1	1	1	1	0	1	0
559	34-62	8	2	2	0	1	38	3.8	2	2	0	27.5	27.5	0	3	0	0	6	5.6	5.6	1.1	84.7083	84.7083	6	0	1	0	0	1	0	0	0	0	0	0	0	0	2	1	1	1	0	1	0	0	1	0	0	0
560	34-63	8	2	2	0	0	30	3	2	2	0	20.5	20.5	0	3	0	0	5	5.5	5.5	1.25	56.6573	56.6573	9	0	2	1	1	0	1	0	0	0	0	0	0	0	2	1	1	1	0	1	0	0	1	0	1	1
561	34-64	8	2	2	0	1	32	3.2	2	4	0	24.8	24.8	0	4	0	0	6	0.5	0.5	1.1	88.3549	88.3549	1	0	1	0	1	0	0	0	0	0	0	0	1	0	1	0	1	1	0	1	0	0	1	0	0	0
563	34-66	8	2	2	0	1	52	5.2	2	2	0	20.7	20.7	0	1	1	1	6	2.5	2.5	1.65	47.0242	47.0242	9	0	2	1	0	1	0	0	0	0	1	0	0	0	3	0	1	0	1	1	0	0	1	0	0	0
564	34-67	8	2	2	0	1	58	5.8	2	2	0	17.7	17.7	0	3	0	1	6	3.3	3.3	1.5	50.5895	50.5895		1	0	0	0	0	0	0	0	0	0	0	1	0	2	1	1	1	0	1	0	0	1	0	0	0
565	34-68	8	2	2	0	1	37	3.7	2	2	0	28.6	28.6	0	4	0	0	5	4.3	4.3	1.3	69.7048	69.7048	8	1	0	0	0	0	0	0	0	0	0	0	1	0	2	1	1	1	0	1	0	0	1	0	1	0
566	34-69	8	2	2	0	0	26	2.6	2	1	0	24.7	24.7	0	3	0	0	4	3	3	0.85	92.8871	92.8871	2	1	0	0	0	0	0	0	0	0	0	0	0	0	2	1	1	1	0	0	0	0	1	0	1	0
567	34-70	8	2	2	0	1	39	3.9	2	2	0	33.2	33.2	1	4	0	0	5	3.7	3.7	1.1	84.1153	84.1153	3	0	1	0	1	0	0	0	0	0	0	0	1	0	2	1	1	1	0	0	0	0	1	0	0	0
569	34-72	8	2	2	0	0	39	3.9	2	2	0	25.5	25.5	0	4	0	0	5	3.8	3.8	0.9	79.1196	79.1196	0	1	0	0	0	0	0	0	0	0	0	0	0	0	3	0	1	0	1	0	0	0	0	0	1	0
570	34-73	8	2	2	0	1	58	5.8	2	3	1	24.6	24.6	0	1	1	0	6	0.9	0.9	1.1	73.6056	73.6056	20	0	3	1	1	1	0	0	0	1	0	0	0	0	3	0	1	0	1	0	0	0	1	0	1	0
571	34-74	8	2	2	0	0	47	4.7	2	2	0	19.1	19.1	0	5	0	0	5	3.4	3.4	1.4	43.8418	43.8418	4	0	1	0	1	0	0	0	0	0	0	0	0	0	3	0	1	0	1	0	0	0	1	0	0	0
572	34-75	8	2	1	1	0	52	5.2	2	1	0	27.6	27.6	0	3	0	0	5	4.6	4.6	1.66	34.4503	34.4503	10	1	0	0	0	0	0	0	0	0	0	0	0	0	2	1	1	1	0	1	0	0	0	1	0	0
573	34-76	8	2	2	0	1	33	3.3	2	2	0	24.8	24.8	0	4	0	0	4	0.3	0.3	2.5	32.5173	32.5173	1	1	0	0	0	0	0	0	0	0	0	0	1	0	3	0	1	0	1	0	0	0	1	0	1	0
574	34-77	8	2	2	0	0	46	4.6	2	2	0	39.6	39.6	1	2	0	0	4	1.1	1.1	1.13	57.2053	57.2053	4	0	1	0	1	0	0	0	0	0	0	0	0	1	2	1	1	1	0	0	0	0	1	0	0	0
575	34-78	8	2	2	0	1	45	4.5	2	2	0	26.8	26.8	0	4	0	0	5	12.9	12.9	1.7	47.6433	47.6433	53	0	1	0	1	0	0	0	0	0	0	0	1	1	2	1	1	1	0	1	0	0	0	0	1	0
576	34-79	8	2	2	0	1	47	4.7	2	3	1	25.3	25.3	0	2	0	0	7	6.3	6.3	1.1	79.5187	79.5187	8	0	1	0	1	0	0	0	0	0	0	0	0	1	3	0	1	0	1	0	0	0	1	0	1	0
577	34-80	8	2	2	0	1	71	7.1	3	2	0	27.4	27.4	0	5	0	0	5	5	5	0.9	85.628	85.628	71	0	2	1	1	0	0	0	0	0	1	0	0	0	2	1	1	1	0	1	0	0	1	0	0	0
580	34-83	8	2	2	0	1	60	6	2	1	0	28.7	28.7	0	7	0	0	7	5.4	5.4	1.4	54.2231	54.2231	8	0	2	1	1	1	0	0	0	0	0	0	0	0	2	1	1	1	0	1	0	0	0	1	1	1
582	34-85	8	2	2	0	0	40	4	2	2	0	16.5	16.5	0	7	0	0	5	13.5	13.5	1.1	61.6409	61.6409	103	1	0	0	0	0	0	0	0	0	0	0	1	0	2	1	1	1	0	0	0	0	1	0	0	0
583	34-86	8	2	2	0	1	35	3.5	2	1	0	35.7	35.7	1	3	0	0	5	16.1	16.1	1.4	64.6328	64.6328	90	0	1	0	1	0	0	0	0	0	0	0	0	0	2	1	1	1	0	1	0	0	1	0	1	0
584	34-87	8	2	2	0	0	26	2.6	2	1	0	25	25	0	6	0	0	5	2	2	1.7	40.18	40.18	4	0	0	0	0	0	0	0	0	0	0	0	0	0	3	0	1	0	1	1	0	0	1	0	0	0
585	34-88	8	2	2	0	0	34	3.4	2	2	0	22.5	22.5	0	3	0	0	6	1.9	1.9	1.6	40.873	40.873	2	0	0	0	0	0	0	0	0	0	0	0	0	0	2	1	1	1	0	1	0	0	1	0	0	0
586	34-89	8	2	1	1	0	60	6	2	2	0	23.2	23.2	0	4	0	1	7	12.2	12.2	1.3	43.7663	43.7663	1	0	2	1	1	0	0	1	0	0	0	0	0	1	2	1	1	1	0	1	0	0	0	0	1	0
587	34-90	8	2	1	1	0	50	5	2	2	0	30.9	30.9	1	4	0	0	7	13.1	13.1	2.1	26.2931	26.2931	4	0	1	0	1	0	0	0	0	0	0	0	0	0	2	1	1	1	0	1	0	0	0	0	0	0
589	34-92	8	2	1	1	0	61	6.1	3	2	0	21.3	21.3	0	3	0	0	4	32.5	32.5	1.3	43.46	43.46	122	0	2	1	1	1	0	0	0	0	0	0	1	0	4	0	0	0	0	1	0	0	0	0	0	0
590	34-93	8	2	2	0	1	48	4.8	2	2	0	26.2	26.2	0	1	1	0	5	2.5	2.5	1.7	46.6498	46.6498	82	0	2	1	1	1	0	0	0	0	0	0	0	0	4	0	0	1	1	0	0	0	1	0	0	0
591	34-94	8	2	2	0	1	36	3.6	2	2	0	20.8	20.8	0	6	0	0	7	8	8	1.5	59.0442	59.0442	21	0	2	1	1	0	0	1	0	0	0	0	0	1	2	1	1	1	0	1	0	0	1	0	1	0
593	37-2	29	3	1	1	0	32	3.2	2	1	0	21.3	21.3	0	7	0	0	6	0.8	0.8	1	73.1676	73.1676	10	0	2	1	1	0	1	0	0	0	0	0	0	0	4	0	0	1	1	1	0	0	1	1	1	0
594	37-3	29	3	2	0	0	42	4.2	2	1	0	31.3	31.3	1	3	0	0	6	3	3	5.12	9.46899	9.46899	4	0	2	1	1	1	0	0	0	0	0	0	0	0	2	1	1	1	0	1	0	0	1	1	1	0
595	37-4	29	3	2	0	0	56	5.6	2	1	0	32.9	32.9	1	3	0	0	5	2.5	2.5	1.3	45.0135	45.0135	7	0	2	1	1	0	0	1	0	0	0	0	0	0	2	1	1	1	0	1	0	0	1	1	1	0
597	37-6	29	3	1	1	0	50	5	2	1	0	32	32	1	3	0		8	18.9	18.9	0.8	84.4441	84.4441	4	0	0	0	0	0	0	0	0	0	0	0	0	0	2	1	1	1	0	1	0	0	1	0	1	0
603	41-2	42	3	2	0	0	39	3.9	2	1	0	26.4	26.4	0	7	0	0	4	10.6	10.6	3.6	14.8045	14.8045	6	0	2	1	1	1	0	0	0	0	0	0	0	0	2	1	1	1	0	1	0	0	1	0	0	0
604	41-3	42	3	2	0	0	35	3.5	2	3	1	36.1	36.1	1	4	0	1	6	3.4	3.4	0.8	93.8276	93.8276	3	0	3	1	1	1	0	1	0	0	0	0	0	1	2	1	1	1	0	1	0	0	1	0	0	0
605	41-4	42	3	2	0	1	44	4.4	2	1	0	31	31	1	4	0	0	6	12.5	12.5	4.5	14.7887	14.7887	1	0	3	1	1	1	0	1	0	0	0	0	2	0	5	0	0	0	0	1	0	0	1	0	0	0
606	41-5	42	3	2	0	0	36.2438	3.62438	2	1	0	32	32	1	1	1	0	6	7.1	7.1			48.4064		1	0	0	0	0	0	0	0	0	0	0	2	0	2	1	1	1	0	1	0	0	1	0	1	0
607	41-6	42	3	2	0	0	24	2.4	2	1	0	26	26	0	4	0	1	7	0.3	0.3	2.5	25.5632	25.5632	0	0	1	0	1	0	0	0	0	0	0	0	2	0	2	1	1	1	0	1	1	0	0	0	0	0
608	41-7	42	3	2	0	1	49	4.9	2	3	1	35.5	35.5	1	4	0	0	7	2.3	2.3	1.8	43.2302	43.2302	54	0	1	0	1	0	0	0	0	0	0	0	0	0	2	1	1	1	0	1	0	0	1	1	1	0
609	41-8	42	3	1	1	1	50	5	2	1	0		26.5		4	0	0	6	21.6	21.6	1	87.3697	87.3697	2	0	1	0	1	0	0	0	0	0	0	0	2	1	4	0	0	0	0	1	0	0	0	0	0	0
610	41-9	42	3	2	0	1	54	5.4	2	1	0	30.9	30.9	1	3	0	0	7	5.6	5.6	1.8	41.7382	41.7382	7	0	1	0	0	1	0	0	0	0	0	0	2	0	2	1	1	1	0	1	0	0	1	0	1	0
611	41-10	42	3	2	0	1	57	5.7	2	2	0	33.6	33.6	1	1	1	0	7	1.3	1.3	1.33	58.9208	58.9208		0	2	1	1	1	0	0	0	0	0	0	2	0	2	1	1	1	0	1	0	0	0	0	1	0
613	41-12	42	3	2	0	1	49	4.9	2	2	0	30.7	30.7	1	4	0	0	7	2.7	2.7	1.5	53.8911	53.8911	1	0	2	1	1	1	0	0	0	0	0	0	2	0	2	1	1	1	0	1	0	0	1	0	1	0
614	41-13	42	3	1	1	1	54	5.4	2	1	0	19.5	19.5	0	2	0	1	7	35.1	35.1	3	22.507	22.507	0	0	3	1	1	1	0	0	0	1	0	0	2	1	4	0	0	0	0	1	0	0	1	0	1	0
615	41-14	42	3	2	0	0	58	5.8	2	1	0	37	37	1	4	0	0	7	5.1	5.1	1	60.9536	60.9536	3	0	3	1	1	1	0	1	0	0	0	0	2	0	2	1	1	1	0	1	0	0	1	0	0	0
616	41-15	42	3	2	0	1	38	3.8	2	1	0	53.8	53.8	1	4	0	0	7	5.2	5.2	1.4	63.285	63.285	14	0	1	0	1	0	0	0	0	0	0	0	2	0	2	1	1	1	0	1	0	0	1	0	0	0
617	41-16	42	3	2	0	1	65	6.5	3	1	0	23.1	23.1	0	7	0	0	7	7.6	7.6	0.9	89.3141	89.3141	4	0	4	1	1	1	0	1	0	0	1	0	1	1	2	1	1	1	0	1	0	0	0	0	1	0
618	41-17	42	3	2	0	0	67	6.7	3	1	0	37.9	37.9	1	5	0	0	6	4.3	4.3	1	57.2193	57.2193	9	0	3	1	1	1	0	1	0	0	0	0	2	0	2	1	1	1	0	1	0	0	0	0	1	0
619	41-18	42	3	2	0	1	56	5.6	2	1	0	25.4	25.4	0	4	0	0	6	12.4	12.4	2.5	27.666	27.666	2	0	2	1	1	1	0	0	0	0	0	0	2	0	2	1	1	1	0	1	0	0	0	1	0	0
621	41-20	42	3	2	0	0	63	6.3	3	1	0	24.3	24.3	0	3	0	0	6	8.6	8.6	0.57	105.265	105.265	1	1	0	0	0	0	0	0	0	0	0	0	2	0	2	1	1	1	0	1	0	0	1	0	0	0
622	41-21	42	3	2	0	1	66	6.6	3	1	0	30.8	30.8	1	1	1	0	6	3.3	3.3	1	78.0816	78.0816	7	0	2	1	1	1	0	0	0	0	0	0	2	1	2	1	1	1	0	1	0	0	1	0	0	0
623	41-22	42	3	2	0	0	59	5.9	2	1	0	29	29	0	1	1	0	6	5.6	5.6	0.7	101.189	101.189	7	0	2	1	1	1	0	0	0	0	0	0	2	0	2	1	1	1	0	1	0	0	1	0	1	0
624	41-23	42	3	1	1	1	49	4.9	2	1	0	32.5	32.5	1	3	0	0	7	13.5	13.5	1.25	67.1811	67.1811	14	0	3	1	1	0	1	0	0	1	0	0	2	1	4	0	0	0	0	1	0	0	0	0	1	0
626	41-25	42	3	2	0	0	63	6.3	3	1	0	32.7	32.7	1	5	0	0	8	21.2	21.2	1.3	42.8536	42.8536	6	0	1	0	1	0	0	0	0	0	0	0	0	1	2	1	1	1	0	1	0	0	0	1	0	0
627	41-26	42	3	2	0	1	49	4.9	2	1	0	26.5	26.5	0	7	0	0	7	6.1	6.1	1.5	53.8911	53.8911	3	0	1	0	1	0	0	0	0	0	0	0	2	0	2	1	1	1	0	1	0	0	0	0	1	0
628	41-27	42	3	2	0	1	36	3.6	2	1	0	25.4	25.4	0	4	0	0	7	4	4	1.5	59.0442	59.0442	2	0	1	0	1	0	0	0	0	0	0	0	2	1	2	1	1	1	0	1	0	0	1	0	1	0
630	41-29	42	3	2	0	0	53	5.3	2	1	0	28.6	28.6	0	4	0	0	7	4.4	4.4	3.5	13.8827	13.8827	10	0	1	0	1	0	0	0	0	0	0	0	2	2	2	1	1	1	0	1	0	0	0	0	0	0
631	41-30	42	3	1	1	0	47	4.7	2	3	1	51.4	51.4	1	4	0	0	7	9.9	9.9	1.2	52.8235	52.8235	4	0	3	1	1	1	0	0	0	1	0	0	2	0	2	1	1	1	0	1	0	0	1	0	1	0
632	41-31	42	3	2	0	1	74	7.4	3	3	1	24.3	24.3	0	5	0	0	7	8.9	8.9			48.4064	0	0	1	0	1	0	0	0	0	0	0	0	2	0	2	1	1	1	0	1	0	0	0	0	1	0
634	41-33	42	3	2	0	1	39	3.9	2	1	0	28.7	28.7	0	4	0	0	7	1.9	1.9	1.8	46.3761	46.3761	7	0	1	0	0	0	0	1	0	0	0	0	2	0	2	1	1	1	0	1	0	0	1	0	1	0
636	41-35	42	3	2	0	1	58	5.8	2	1	0	26.5	26.5	0	5	0	0	7	1	1	2.35	29.3991	29.3991	5	0	2	1	1	1	0	0	0	0	0	0	2	0	2	1	1	1	0	1	0	0	1	0	0	0
637	41-36	42	3	2	0	0	59.4712	5.94712	2	1	0	24.1	24.1	0	4	0	0	8	8.7	8.7	1.52	36.3632	36.3632		0	3	1	1	1	0	0	1	0	0	0	1	0	2	1	1	1	0	1	0	0	0	0	0	0
638	41-37	42	3	2	0	0	52	5.2	2	1	0	25.1	25.1	0	5	0	0	8	4.6	4.6	1.6	36.0182	36.0182	3	0	1	0	1	0	0	0	0	0	0	0	2	1	2	1	1	1	0	1	0	0	0	0	0	0
639	41-38	42	3	2	0	0	57	5.7	2	1	0	34.9	34.9	1	4	0	0	8	1.5	1.5	1.2	49.2402	49.2402	14	0	1	0	1	0	0	0	0	0	0	0	0	0	2	1	1	1	0	1	0	0	0	0	0	0
640	41-39	42	3	2	0	1	40	4	2	3	1	26.7	26.7	0	3	0	0	8	0.1	0.1	3.5	20.6106	20.6106	1	0	1	0	1	0	0	0	0	0	0	0	2	0	5	0	0	0	0	1	1	1	0	0	0	0
642	41-41	42	3	2	0	0	40	4	2	1	0	22.9	22.9	0	4	0	0	8	8.4	8.4	0.7	115.637	115.637	15	0	1	0	0	0	0	0	1	0	0	0	0	0	2	1	1	1	0	1	0	0	0	0	0	0
643	41-42	42	3	2	0	0	36	3.6	2	1	0	30.1	30.1	1	4	0	0	8	2.8	2.8	1	71.1403	71.1403	10	0	1	0	1	0	0	0	0	0	0	0	2	0	2	1	1	1	0	1	0	0	0	0	0	0
644	41-43	42	3	2	0	0	51	5.1	2	1	0	22.4	22.4	0	5	0	1	9	11.4	11.4	2	27.6955	27.6955	0	0	2	1	1	0	0	0	1	0	0	0	2	0	2	1	1	1	0	1	0	0	0	0	0	0
645	41-44	42	3	2	0	1	25	2.5	2	3	1	19.4	19.4	0	4	0	1	8	6.9	6.9	2.2	40.1458	40.1458	0	0	1	0	1	0	0	0	0	0	0	0	2	0	1	0	1	1	0	1	1	1	1	0	0	0
646	41-45	42	3	2	0	0	35	3.5	2	3	1	24.4	24.4	0	1	1	1	8	3.5	3.5	2.2	27.6171	27.6171	1	0	1	0	0	1	0	0	0	0	0	0	2	0	2	1	1	1	0	1	0	0	1	0	0	0
647	41-46	42	3	2	0	1	73	7.3	3	3	1	30.6	30.6	1	4	0	1	8	6.1	6.1	2	32.155	32.155	0	0	3	1	1	1	0	1	0	0	0	0	2	0	5	0	0	0	0	1	0	0	1	0	0	0
648	41-47	42	3	2	0	1	35	3.5	2	1	0	20.8	20.8	0	3	0	0	9	1.1	1.1			48.4064	3	0	1	0	0	0	0	1	0	0	0	0	0	0	2	1	1	1	0	1	0	0	0	0	0	0
649	43-1	45	3	1	1	1	31	3.1	2	2	0	25.4	25.4	0	4	0	0	5	8.8	8.8	2	43.1897	43.1897	32	1	0	0	0	0	0	0	0	0	0	0	0	0	2	1	1	1	0	1	0	0	1	1	1	1
650	43-2	45	3	1	1	1	43	4.3	2	2	0	39.8	39.8	1	4	0	0	7	22	22	1.8	45.0912	45.0912	10	1	0	0	0	0	0	0	0	0	0	0	0	0	4	0	0	0	0	1	0	0	1	0	1	0
651	43-3	45	3	2	0	0	34	3.4	2	1	0	27.1	27.1	0	3	0	0	8	0.9	0.9	1.8	35.4481	35.4481	5	1	0	0	0	0	0	0	0	0	0	0	0	0	2	1	1	1	0	1	0	0	1	0	0	0
657	46-4	9	5	2	0	0	35	3.5	2	2	0	25.8	25.8	0	4	0	0	7	8.3	8.3	1	71.6418	71.6418	2	1	0	0	0	0	0	0	0	0	0	0	0	0	2	1	1	1	0	1	0	0	1	0	0	0
658	46-5	9	5	1	1	1	50	5	2	1	0	23.7	23.7	0	4	0	0	7	9.2	9.2	2.4	30.3169	30.3169	3	0	1	0	1	0	0	0	0	0	0	0	0	1	3	0	1	0	1	1	0	0	0	0	1	0
659	46-6	9	5	4	0	0	49	4.9	2	1	0	29.3	29.3	0	2	0	0	6	1	1	2.5	21.446	21.446	2	0	2	1	1	1	0	0	0	0	0	0	0	0	3	0	0	0	1	1	0	0	1	0	0	0
660	46-7	9	5	1	1	1	24	2.4	2	1	0	22.6	22.6	0	7	0	0	7	4.9	4.9	1.8	51.5295	51.5295	1	0	0	0	0	0	0	0	0	0	0	0	0	0	2	1	1	1	0	1	0	0	0	0	0	0
661	46-8	9	5	2	0	1	58	5.8	2	1	0	28	28	0	4	0	0	7	0.6	0.6	1.2	66.2559	66.2559	9	0	1	0	1	0	0	0	0	0	0	0	0	0	3	0	1	0	1	1	0	0	1	0	0	0
662	46-9	9	4	2	0	0	60	6	2	2	0	22.6	22.6	0	2	0	0	6	8.7	8.7	0.8	78.7158	78.7158	20	0	2	1	1	1	0	0	0	0	0	0	0	0	4	0	0	1	1	1	0	0	1	0	1	0
663	46-10	9	5	1	1	1	52	5.2	2	1	0	20.4	20.4	0	4	0	0	7	4	4	4	16.1201	16.1201	4	0	2	1	1	1	0	0	0	0	0	0	0	1	3	0	1	0	1	1	0	0	0	0	1	0
664	46-11	9	5	2	0	1	38	3.8	2	1	0	26.5	26.5	0	4	0	0	8	7.3	7.3	1	95.0539	95.0539	1	0	1	0	1	0	0	0	0	0	0	0	0	0	2	1	1	1	0	1	0	0	1	1	0	0
665	46-12	9	5	7	0	1	54	5.4	2	2	0	24.5	24.5	0	2	0	0	7	4.9	4.9	2.1	34.6413	34.6413	6	0	2	1	1	1	0	0	0	0	0	0	1	1	3	0	1	0	1	1	0	0	1	0	1	0
666	46-13	9	5	2	0	1	28	2.8	2	1	0	24	24	0	2	0	0	8	0.5	0.5	2.5	33.6797	33.6797	10	0	2	1	1	0	0	0	0	1	0	0	0	0	3	0	1	0	1	1	0	0	0	0	0	0
667	46-14	9	5	2	0	0	58	5.8	2	1	0	34.5	34.5	1	3	0	0	8	1.5	1.5	1.2	48.8955	48.8955	4	0	3	1	1	1	0	0	0	1	0	0	1	0	3	0	1	0	1	1	0	0	0	0	0	0
668	46-15	9	5	1	1	1	61	6.1	3	1	0	22.8	22.8	0	5	0	0	9	5.2	5.2	1	80.8728	80.8728	4	0	1	0	1	0	0	0	0	0	0	0	2	1	2	1	1	1	0	1	0	0	1	0	1	0
671	46-18	9	5	2	0	1	58	5.8	2	1	0	23	23	0	4	0	0	8	0.5	0.5	2	35.7281	35.7281	8	0	1	0	1	0	0	0	0	0	0	0	1	0	3	0	1	0	1	0	0	0	1	0	0	0
674	49-1	54	4	1	1	0	43	4.3	2	1	0	27.4	27.4	0	3	0	0	4	4.7	4.7	0.9	76.9274	76.9274	3	0	1	0	1	0	0	0	0	0	0	0	0	0	2	1	1	1	0	1	0	0	1	0	1	0
675	49-2	74	4	2	0	1	38	3.8	2	2	0	34.1	34.1	1	3	0	0	4	2.7	2.7	2.5	31.395	31.395	5	0	1	0	1	0	0	0	0	0	0	0	0	0	2	1	1	1	0	1	0	0	1	0	0	0
676	49-3	74	4	1	1	0	37	3.7	2	1	0	33.8	33.8	1	7	0	0	4	5.5	5.5	1.5	43.2684	43.2684	5	0	1	0	1	0	0	0	0	0	0	0	0	0	1	0	1	1	0	1	0	0	1	0	1	0
677	49-4	74	4	2	0	0	36	3.6	2	1	0	27.1	27.1	0	1	1	0	5	11.3	11.3	1.8	34.9535	34.9535	2	0	1	0	1	0	0	0	0	0	0	0	0	0	1	0	1	1	0	1	0	0	0	0	0	0
678	49-5	74	4	2	0	0	70	7	3	3	1	31.1	31.1	1	3	0	0	4	4.7	4.7	2.5	18.5046	18.5046	5	0	4	1	1	1	1	0	0	0	1	0	0	1	4	0	0	1	1	1	0	0	1	0	1	1
680	49-7	74	4	6	0	1	72	7.2	3	2	0	23.6	23.6	0	7	0	0	6	7.3	7.3	1.2	60.0501	60.0501	2	0	2	1	1	1	0	0	0	0	0	0	0	1	2	1	1	1	0	1	0	0	1	0	0	0
681	49-8	54	4	1	1	1	37	3.7	2	1	0	32.2	32.2	1	3	0	0	6	5.4	5.4	3.5	21.0495	21.0495	4	0	1	0	1	0	0	0	0	0	0	0	0	0	1	0	1	1	0	1	0	0	1	0	1	0
682	49-9	74	4	2	0	0	23	2.3	2	2	0	24.2	24.2	0	6	0	0	7	0.1	0.1	2.2	30.046	30.046	0	0	1	0	1	0	0	0	0	0	0	0	0	0	2	1	1	1	0	1	1	1	1	1	0	0
683	49-10	54	4	1	1	0	43	4.3	2	2	0	30.1	30.1	1	3	0	0	8	11.3	11.3	1.1	60.3555	60.3555	1	0	2	1	1	0	0	0	1	0	0	0	0	1	4	0	0	0	0	1	0	0	1	1	0	0
686	50-3	27	2	1	1	1	62	6.2	3	6	0	25.2	25.2	0	4	0	0	5	14.2	14.2	1.1	71.5662	71.5662	11	0	1	0	1	0	0	0	0	0	0	0	2	1	2	1	1	1	0	1	0	0	1	0	1	0
687	50-4	27	2	2	0	0	51	5.1	2	2	0	34.2	34.2	1	4	0	0	6	18.3	18.3	2.1	26.1091	26.1091	7	0	2	1	1	0	0	1	0	0	0	0	0	1	5	0	0	0	0	1	0	0	1	0	0	0
689	50-6	27	2	2	0	0	47	4.7	2	6	0	29.9	29.9	0	3	0	0	5	12.6	12.6	1	65.8502	65.8502	5	0	2	1	1	1	0	0	0	0	0	0	0	1	2	1	1	1	0	1	0	0	1	0	1	0
691	50-8	27	2	1	1	1	47	4.7	2	2	0	34.7	34.7	1	4	0	0	5	16.4	16.4	1.86	42.1378	42.1378	48	0	2	1	1	1	0	0	0	0	0	0	0	1	1	0	1	1	0	1	0	0	1	1	1	0
693	52-1	44	3	2	0	1	69	6.9	3	1	0	24.9	24.9	0	4	0	0	6	3.2	3.2	1.14	65.2527	65.2527	3	0	2	1	1	0	0	1	0	0	0	0	0	0	2	1	1	1	0	1	0	0	1	0	0	0
695	52-3	44	3	2	0	1	46	4.6	2	1	0	25.6	25.6	0	7	0	0	5	14.2	14.2	1.3	65.4344	65.4344	1	0	2	1	1	1	0	0	0	0	0	0	0	1	2	1	1	1	0	1	0	0	1	0	1	0
696	52-4	44	3	2	0	1	35	3.5	2	1	0	30	30	1	4	0	0	5	14.9	14.9	2.27	36.0319	36.0319	7	0	1	0	1	0	0	0	0	0	0	0	0	1	2	1	1	1	0	1	0	0	1	0	0	0
700	52-8	44	3	2	0	0	37	3.7	2	1	0	19.7	19.7	0	4	0	0	7	4.3	4.3	1.55	41.5866	41.5866	3	1	0	0	0	0	0	0	0	0	0	0	0	0	1	0	1	1	0	1	0	0	0	0	0	0
701	52-9	44	3	2	0	0	67	6.7	3	1	0	23.1	23.1	0	5	0	0	6	0.1	0.1	1.65	31.2323	31.2323	2	0	1	0	1	0	0	0	0	0	0	0	0	0	2	1	1	1	0	1	1	1	1	0	0	0
702	52-10	44	3	2	0	1	39	3.9	2	2	0	26.5	26.5	0	2	0	0	6	1.5	1.5	3.13	23.7578	23.7578	5	1	0	0	0	0	0	0	0	0	0	0	0	0	2	1	1	1	0	1	0	0	0	0	1	0
704	52-12	44	3	2	0	1	52	5.2	2	3	1	25	25	0	2	0	0	6	3	3	1.6	48.8066	48.8066	13	0	1	0	1	0	0	0	0	0	0	0	0	1	2	1	1	1	0	1	0	0	1	0	0	0
706	52-14	44	3	2	0	0	51	5.1	2	1	0	28.8	28.8	0	4	0	1	7	1	1	0.7	107.038	107.038	6	1	0	0	0	0	0	0	0	0	0	0	0	0	3	0	1	0	1	1	0	0	1	0	1	0
707	52-15	44	3	2	0	0	27	2.7	2	1	0	19.7	19.7	0	6	0	1	7	4.2	4.2	3.7	15.5818	15.5818	1	0	1	0	0	0	0	0	1	0	0	0	0	0	2	1	1	1	0	1	0	0	0	0	1	0
708	52-16	44	3	2	0	1	38	3.8	2	1	0	24.9	24.9	0	2	0	1	7	16.8	16.8	4.15	17.0118	17.0118	2	0	1	0	1	0	0	0	0	0	0	0	0	1	4	0	0	1	1	1	0	0	0	0	0	0
711	52-19	44	3	2	0	0	30	3	2	1	0	37.9	37.9	1	4	0	0	8	2.2	2.2			48.4064	5	0	1	0	1	0	0	0	0	0	0	0	0	0	2	1	1	1	0	1	0	0	0	0	0	0
712	52-20	44	3	2	0	1	54	5.4	2	1	0	25.2	25.2	0	5	0	0	8	0.6	0.6	1.9	39.0971	39.0971	5	0	2	1	1	1	0	0	0	0	0	0	1	0	2	1	1	1	0	1	0	0	0	0	0	0
713	52-21	44	3	2	0	0	57	5.7	2	1	0	26.8	26.8	0	7	0	0	8	9	9	0.7	102.621	102.621	4	0	2	1	1	1	0	0	0	0	0	0	0	1	2	1	1	1	0	1	0	0	1	0	0	0
714	52-22	44	3	1	1	1	47	4.7	2	1	0	30.6	30.6	1	4	0	1	7	13.3	13.3			48.4064	2	0	2	1	1	1	0	0	0	0	0	0	0	0	2	1	1	1	0	1	0	0	0	0	0	0
715	52-23	44	3	2	0	0	60	6	2	1	0	24.9	24.9	0	1	1	0	7	0.1	0.1	1.68	32.0995	32.0995	0	0	2	1	0	1	0	1	0	0	0	0	0	0	2	1	1	1	0	1	1	1	0	0	0	0
717	52-25	44	3	2	0	0	72	7.2	3	1	0	23.1	23.1	0	5	0	0	8	13.3	13.3	0.76	76.9812	76.9812	3	0	2	1	1	0	0	1	0	0	0	0	0	1	2	1	1	1	0	1	0	0	0	0	0	0
718	52-26	44	3	2	0	1	57	5.7	2	3	1	26.8	26.8	0	1	1	1	7	8.3	8.3	1.15	70.246	70.246	5	0	2	1	1	1	0	0	0	0	0	0	0	0	2	1	1	1	0	1	0	0	1	1	1	0
719	52-27	44	3	1	1	0	58	5.8	2	1	0	21.9	21.9	0	4	0	0	7	11.2	11.2	0.79	81.0528	81.0528	0	0	1	0	1	0	0	0	0	0	0	0	0	0	2	1	1	1	0	1	0	0	1	0	1	0
720	52-28	44	3	2	0	1	17	1.7	1	1	0	22.1	22.1	0	3	0	1	7	0.3	0.3	5.9	12.8847	12.8847	2	0	1	0	1	0	0	0	0	0	0	0	0	0	2	1	1	1	0	1	1	1	1	0	1	0
721	52-29	44	3	2	0	1	38.5753	3.85753	2	1	0	24.4	24.4	0	4	0	0	6	8.4	8.4	1.17	78.3029	78.3029		1	0	0	0	0	0	0	0	0	0	0	0	0	2	1	1	1	0	1	0	0	0	0	0	0
722	52-30	44	3	2	0	1	36	3.6	2	1	0	28.4	28.4	0	3	0	0	3	0.9	0.9	1.86	45.5229	45.5229	129	1	0	0	0	0	0	0	0	0	0	0	0	0	2	1	1	1	0	1	0	0	0	0	0	0
723	52-31	44	3	2	0	0	62	6.2	3	1	0	30.5	30.5	1	2	0	0	8	5.9	5.9	0.57	106.007	106.007	3	1	0	0	0	0	0	0	0	0	0	0	0	0	2	1	1	1	0	1	0	0	0	0	0	0
724	52-32	44	3	2	0	0	48	4.8	2	1	0	26.1	26.1	0	4	0	0	8	1	1	1.17	54.0841	54.0841	4	0	1	0	1	0	0	0	0	0	0	0	0	0	2	1	1	1	0	1	0	0	0	0	0	0
725	52-33	44	3	2	0	1	49	4.9	2	1	0	30.8	30.8	1	4	0	0	7	10.6	10.6	1.76	44.4208	44.4208	1	0	1	0	1	0	0	0	0	0	0	0	0	1	2	1	1	1	0	1	0	0	1	1	0	0
726	52-34	44	3	2	0	1	38	3.8	2	1	0	28.8	28.8	0	3	0	0	8	13.1	13.1	4.6	15.0209	15.0209	1	0	2	1	1	0	1	0	0	0	0	0	0	1	4	0	0	1	1	1	1	0	1	1	0	0
727	52-35	44	3	2	0	1	66	6.6	3	1	0	30.9	30.9	1	4	0	1	7	1	1	1.9	35.9365	35.9365	1	0	2	1	1	1	0	0	0	0	0	0	1	0	2	1	1	1	0	1	0	0	0	0	0	0
728	52-36	44	3	1	1	1	60	6	2	2	0	23.2	23.2	0	4	0	0	7	20.8	20.8	1.48	50.6999	50.6999	7	0	1	0	1	0	0	0	0	0	0	0	0	1	4	0	0	1	1	1	0	0	0	0	0	0
729	52-37	44	3	2	0	1	57.0247	5.70247	2	1	0	26	26	0	4	0	0	8	9	9	1.2	66.7114	66.7114		0	2	1	1	1	0	0	0	0	0	0	1	1	2	1	1	1	0	1	0	0	1	0	1	0
730	52-38	44	3	2	0	0	70	7	3	1	0	31.9	31.9	1	5	0	1	6	1	1	1.06	52.215	52.215	10	0	3	1	1	1	0	1	0	0	0	0	0	0	2	1	1	1	0	1	0	0	0	1	0	0
731	52-39	44	3	2	0	1	53	5.3	2	1	0	26	26	0	3	0	0	8	1.5	1.5	1.21	67.9393	67.9393	4	0	1	0	1	0	0	0	0	0	0	0	0	1	2	1	1	1	0	1	0	0	1	0	0	0
732	52-40	44	3	2	0	1	50	5	2	1	0	20.7	20.7	0	3	0	0	8	15.3	15.3	1.6	49.4971	49.4971	5	0	2	1	1	1	0	0	0	0	0	0	0	1	4	0	0	1	1	1	0	0	1	0	0	0
733	52-41	44	3	2	0	1	45	4.5	2	1	0	27.8	27.8	0	5	0	0	8	0.1	0.1	2.3	33.0587	33.0587	1	0	1	0	1	0	0	0	0	0	0	0	0	0	2	1	1	1	0	1	1	1	0	0	0	0
735	54-1	18	4	1	1	1	45	4.5	2	2	0	26	26	0	4	0	0	6	14.4	14.4	2.4	31.4007	31.4007	3	0	2	1	1	1	0	0	0	0	0	0	0	1	4	0	0	1	1	1	0	0	1	0	1	0
736	54-2	18	4	2	0	1	47	4.7	2	2	0	29.4	29.4	0	3	0	0	6	0	0	13	4.01565	4.01565	2	0	1	0	1	0	0	0	0	0	0	0	0	0	2	1	1	1	0	1	1	0	0	0	1	1
739	54-5	18	4	2	0	0	59	5.9	2	2	0	31.6	31.6	1	1	1	0	7	5.8	5.8	1.5	37.0727	37.0727	9	0	2	1	1	1	0	0	0	0	0	0	0	1	2	1	1	1	0	1	0	0	1	0	1	0
740	54-6	18	4	3	0	1	38	3.8	2	2	0	24.2	24.2	0	1	1	0	7	10.5	10.5	1	95.0539	95.0539	2	1	0	0	0	0	0	0	0	0	0	0	0	1	2	1	1	1	0	1	0	0	1	0	1	0
742	54-8	18	4	5	0	1	57	5.7	2	1	0	29	29	0	1	1	0	6	0.9	0.9			48.4064	10	0	2	1	0	1	0	1	0	0	0	0	1	0	2	1	1	1	0	1	0	0	0	0	0	0
743	54-9	18	4	1	1	0	51	5.1	2	2	0	32	32	1	4	0	0	7	17.5	17.5	1	64.0257	64.0257	9	0	1	0	1	0	0	0	0	0	0	0	0	1	4	0	0	1	1	1	0	0	1	0	1	0
753	57-1	34	4	2	0	1	46	4.6	2	3	1	20.8	20.8	0	1	1	0	4	4.9	4.9	0.8	107.129	107.129	4	0	2	1	1	1	0	0	0	0	0	0	0	0	3	0	1	0	1	1	0	0	1	0	1	0
754	57-2	34	4	2	0	0	55	5.5	2	2	0	26.6	26.6	0	2	0	0	4	5.9	5.9	0.7	104.073	104.073	13	0	1	0	1	0	0	0	0	0	0	0	0	0	2	1	1	1	0	1	0	0	0	0	1	0
755	57-3	34	4	2	0	1	50	5	2	2	0	25.1	25.1	0	2	0	0	4	7.2	7.2	1	87.3697	87.3697	6	0	1	0	1	0	0	0	0	0	0	0	0	0	2	1	1	1	0	1	0	0	1	0	1	1
756	57-4	34	4	2	0	1	62	6.2	3	3	1	24.2	24.2	0	2	0	1	4	3	3	1.5	49.1878	49.1878	4	0	2	1	1	1	0	0	0	0	0	0	0	1	3	0	1	0	1	1	0	0	1	0	0	0
757	57-5	34	4	2	0	1	56	5.6	2	2	0	26	26	0	2	0	0	3	1.5	1.5	1.7	44.1005	44.1005	31	0	0	0	0	0	0	0	0	0	0	0	0	0	3	0	1	0	1	1	0	0	1	0	1	1
758	57-6	34	4	2	0	1	59	5.9	2	3	1	21.9	21.9	0	2	0	1	4	0	0	2.3	29.9623	29.9623	5	0	2	1	1	1	0	0	0	0	0	0	0	0	3	0	1	0	1	1	1	1	1	0	1	0
759	57-7	34	4	2	0	1	40	4	2	1	0	26.8	26.8	0	3	0	0	4	0.1	0.1	3.3	22.1302	22.1302	7	0	0	0	0	0	0	0	0	0	0	0	0	2	3	0	1	0	1	1	1	1	1	0	0	0
760	57-8	34	4	2	0	0	41	4.1	2	1	0	22.7	22.7	0	3	0	0	5	0.2	0.2	1.2	55.0975	55.0975	5	0	0	0	0	0	0	0	0	0	0	0	0	0	2	1	1	1	0	1	0	0	1	0	0	0
761	57-9	34	4	2	0	1	57	5.7	2	1	0	22.8	22.8	0	2	0	0	6	2.1	2.1	4.2	14.6723	14.6723	7	0	1	0	1	0	0	0	0	0	0	0	0	0	2	1	1	1	0	0	0	0	1	0	0	0
764	57-12	34	4	2	0	1	45	4.5	2	1	0	23.7	23.7	0	1	1	0	4	0.4	0.4	6	10.3712	10.3712	2	0	2	1	1	1	0	0	0	0	0	0	0	2	3	0	1	0	1	1	0	0	1	0	1	0
765	57-13	34	4	2	0	1	58	5.8	2	1	0	23.4	23.4	0	1	1	0	5	5.3	5.3	1.1	73.6056	73.6056	3	0	2	1	1	1	0	0	0	0	0	0	0	0	2	1	1	1	0	1	0	0	1	0	0	0
766	57-14	34	4	1	1	1	36	3.6	2	1	0	26.4	26.4	0	3	0	0	4	16.4	16.4	2.5	31.8392	31.8392	10	1	0	0	0	0	0	0	0	0	0	0	0	1	2	1	1	1	0	1	0	0	1	0	0	0
768	57-16	34	4	2	0	1	64	6.4	3	3	1	23.8	23.8	0	2	0	0	7	1	1	1.6	44.861	44.861	7	0	1	0	1	0	0	0	0	0	0	0	0	0	2	1	1	1	0	1	0	0	1	0	0	0
769	57-17	34	4	2	0	1	50	5	2	2	0	39.4	39.4	1	1	1	0	6	3.1	3.1	3.3	20.629	20.629	11	0	2	1	1	1	0	0	0	0	0	0	0	1	2	1	1	1	0	1	0	0	1	0	0	0
770	57-18	34	4	1	1	1	70	7	3	1	0	27.4	27.4	0	5	0	0	7	12.4	12.4	1	75.9182	75.9182	4	0	1	0	1	0	0	0	0	0	0	0	0	0	2	1	1	1	0	1	0	0	0	0	0	0
771	57-19	34	4	2	0	0	52	5.2	2	1	0	22.8	22.8	0	4	0	0	8	0.1	0.1	1.4	42.3287	42.3287	3	1	0	0	0	0	0	0	0	0	0	0	0	0	2	1	1	1	0	1	1	1	0	0	0	0
772	57-20	34	4	2	0	0	53	5.3	2	2	0	19.1	19.1	0	3	0	0	7	0.8	0.8	1.6	35.7661	35.7661	3	0	1	0	1	0	0	0	0	0	0	0	0	0	2	1	1	1	0	1	0	0	1	0	0	0
773	57-21	34	4	2	0	1	49	4.9	2	3	1	29.4	29.4	0	5	0	0	6	0.1	0.1	2.5	29.0604	29.0604	5	1	0	0	0	0	0	0	0	0	0	0	0	0	3	0	1	0	1	1	1	1	1	0	1	0
775	60-2	21	4	2	0	1	23	2.3	2	1	0	32.5	32.5	1	3	0	0	7	11.4	11.4	1	105.616	105.616	3	0	0	0	0	0	0	0	0	0	0	0	0	0	2	1	1	1	0	1	0	0	1	1	0	0
776	60-3	21	4	1	1	0	58	5.8	2	1	0	18.9	18.9	0	3	0	0	8	16.5	16.5	1.1	54.3194	54.3194		1	0	0	0	0	0	0	0	0	0	0	0	0	4	0	0	1	1	1	0	0	0	0	0	0
780	62-1	53	4	1	1	1	28	2.8	2	1	0	24.2	24.2	0	4	0	1	4	5.9	5.9	1.7	53.6864	53.6864	14	0	1	0	1	0	0	0	0	0	0	0	0	1	4	0	0	1	1	1	0	0	1	0	1	0
781	62-2	53	4	1	1	1	53	5.3	2	2	0	25.1	25.1	0	3	0		5	19	19	1.5	52.3979	52.3979	5	0	2	1	1	0	0	1	0	0	0	0	2	1	4	0	0	0	0	1	0	0	1	0	0	0
784	62-5	55	4	1	1	0	59	5.9	2	3	1	24.8	24.8	0	2	0	0	5	0.7	0.7	0.99	61.2668	61.2668	1	0	2	1	1	0	0	0	0	0	1	0	0	0	2	1	1	1	0	1	0	0	1	0	0	0
786	62-7	55	4	1	1	1	64	6.4	3	1	0	26.5	26.5	0	2	0	0	5	0.7	0.7	1.2	63.5214	63.5214	14	0	2	1	1	0	0	0	0	1	0	0	0	1	3	0	1	0	1	1	0	0	1	0	1	0
787	62-8	55	4	1	1	1	70	7	3	1	0	28.1	28.1	0	5	0	0	5	6.5	6.5	1.3	55.2826	55.2826	7	0	2	1	1	1	0	0	0	0	0	0	1	1	5	0	0	0	1	1	0	0	1	0	0	0
788	62-9	55	4	1	1	1	47	4.7	2	1	0	26	26	0	2	0	0	4	8.6	8.6			48.4064	7	0	2	1	1	1	0	0	0	0	0	0	1	1	5	0	0	0	1	1	2	0	1	0	0	0
789	62-10	76	4	1	1	1	66	6.6	3	1	0	31.6	31.6	1	3	0	0	3	23.8	23.8	1.6	44.2352	44.2352	7	0	2	1	1	1	0	0	0	0	0	0	0	1	4	0	0	0	1	1	0	0	1	0	1	0
790	62-11	76	4	1	1	1	54	5.4	2	1	0	27.9	27.9	0	2	0	0	5	3.2	3.2	1.6	48.1257	48.1257	0	0	1	0	1	0	0	0	0	0	0	0	0	0	2	1	1	1	0	1	0	0	1	0	1	0
792	62-13	76	4	1	1	1	48	4.8	2	1	0	22.1	22.1	0	3	0	0	4	0.2	0.2	1.6	50.1974	50.1974	4	0	1	0	1	0	0	0	0	0	0	0	0	0	2	1	1	1	0	1	1	1	1	0	1	0
793	62-14	55	4	1	1	1	58	5.8	2	3	1	28	28	0	4	0	0	7	3.2	3.2	1.3	60.1447	60.1447	3	0	1	0	1	0	0	0	0	0	0	0	0	0	1	0	0	0	0	1	0	0	1	0	0	0
796	62-17	76	4	1	1	0	61	6.1	3	1	0	31.2	31.2	1	3	0	0	7	15.8	15.8	1.2	47.8759	47.8759	2	0	2	1	1	0	0	1	0	0	0	0	2	0	4	0	0	0	0	1	0	0	0	0	0	0
797	62-18	76	4	2	0	1	48	4.8	2	1	0	24.5	24.5	0	3	0	0	7	8.4	8.4	1.1	78.9621	78.9621	5	0	1	0	1	0	0	0	0	0	0	0	0	1	2	1	1	1	0	1	0	0	1	0	0	0
799	62-20	76	4	1	1	1	47	4.7	2	1	0	23.9	23.9	0	3	0	0	6	12.3	12.3	1.4	59.4079	59.4079	9	0	2	1	1	1	0	0	0	0	0	0	2	0	2	1	1	1	0	1	0	0	0	0	1	0
801	62-22	76	4	1	1	0	29	2.9	2	1	0	27.2	27.2	0	7	0	0	5	7.7	7.7			48.4064	39	1	0	0	0	0	0	0	0	0	0	0	0	0	2	1	1	1	0	1	0	0	1	0	1	0
802	62-23	55	4	5	0	1	56	5.6	2	4	0	18.8	18.8	0	3	0		6	3.8	3.8	1	83.7638	83.7638	4	0	2	1	1	0	0	0	0	1	0	0	0	0	4	0	0	0	1	1	0	0	1	0	0	0
805	62-26	76	4	1	1	1	38	3.8	2	2	0	26.3	26.3	0	3	0	0	7	2.8	2.8	1.8	46.7031	46.7031	3	1	0	0	0	0	0	0	0	0	0	0	0	0	2	1	1	1	0	1	0	0	0	0	0	0
807	62-28	55	4	3	0	0	56	5.6	2	1	0	25.2	25.2	0	5	0	1	8	4	4	1	61.816	61.816	8	0	1	0	0	1	0	0	0	0	0	0	0	0	5	0	0	0	1	1	0	0	1	0	0	0
808	62-29	55	4	1	1	0	51	5.1	2	2	0	37.3	37.3	1	5	0	0	7	3.4	3.4	1.5	39.2157	39.2157	3	0	1	0	1	0	0	0	0	0	0	0	1	0	2	1	1	1	0	1	0	0	1	0	0	0
809	62-30	55	4	1	1	0	64	6.4	3	3	1	28	28	0	4	0	0	7	0.4	0.4	0.8	76.5348	76.5348	6	0	1	0	0	0	1	0	0	0	0	0	1	0	2	1	1	1	0	0	0	0	0	0	0	0
810	62-31	55	4	1	1	1	41	4.1	2	1	0	31.8	31.8	1	3	0	0	6	4.9	4.9	1.3	67.7735	67.7735	7	0	1	0	1	0	0	0	0	0	0	0	0	0	2	1	1	1	0	1	0	0	0	0	1	0
814	62-35	55	4	1	1	1	64	6.4	3	1	0	27.3	27.3	0	2	0	0	9	4.6	4.6	1.03	76.4064	76.4064	5	0	2	1	1	1	0	0	0	0	0	0	1	0	3	0	1	0	1	1	0	0	0	0	0	0
816	63-2	22	4	1	1	0	47	4.7	2	1	0	39.3	39.3	1	3	0	0	6	10.7	10.7	1	65.8502	65.8502	5	0	2	1	1	1	0	0	0	0	0	0	0	0	2	1	1	1	0	1	0	0	1	0	1	0
819	63-5	22	4	1	1	1	47	4.7	2	1	0	18.5	18.5	0	1	1	1	5	5.1	5.1	1	89.2304	89.2304	2	0	1	0	0	1	0	0	0	0	0	0	0	0	3	0	1	0	1	1	0	0	1	0	0	0
820	63-6	22	4	1	1	1	51	5.1	2	2	0	18.6	18.6	0	1	1	0	6	0.9	0.9	1.9	39.9298	39.9298	6	0	2	1	1	1	0	0	0	0	0	0	0	0	3	0	1	0	1	1	0	0	1	1	0	0
821	63-7	22	4	1	1	1	65	6.5	3	1	0	28.1	28.1	0	5	0	0	6	18.7	18.7			48.4064	1	1	0	0	0	0	0	0	0	0	0	0	1	0	2	1	1	1	0	1	0	0	0	0	0	0
822	63-8	22	4	2	0	1	72	7.2	3	3	1	21.7	21.7	0	4	0	0	6	0.5	0.5	1.6	42.4095	42.4095	0	0	1	0	1	0	0	0	0	0	0	0	1	0	3	0	1	0	1	1	0	0	0	0	0	0
824	63-10	22	4	1	1	1	66	6.6	3	2	0	26.7	26.7	0	1	1	0	6	1.2	1.2	1.3	56.8579	56.8579	1	0	2	1	1	1	0	0	0	0	0	0	1	0	3	0	1	0	1	1	0	0	1	0	1	0
826	63-12	22	4	2	0	1	63	6.3	3	3	1	22.4	22.4	0	1	1	1	5	0.9	0.9	3.4	18.1611	18.1611	2	0	3	1	1	1	0	1	0	0	0	0	1	0	2	1	1	1	0	1	0	0	1	0	0	0
827	63-13	22	4	1	1	1	44	4.4	2	2	0	28.7	28.7	0	3	0	0	6	1.8	1.8	2	39.4203	39.4203	12	0	2	1	1	1	0	0	0	0	0	0	0	1	3	0	1	0	1	0	0	0	1	0	0	0
829	63-15	22	4	2	0	1	43	4.3	2	3	1	21.5	21.5	0	4	0	0	6	3.8	3.8	2.4	31.845	31.845	13	1	0	0	0	0	0	0	0	0	0	0	0	0	2	1	1	1	0	1	0	0	1	0	1	0
830	63-16	22	4	1	1	1	38	3.8	2	1	0	21.6	21.6	0	3	0	0	7	5.7	5.7			48.4064		0	1	0	0	0	1	0	0	0	0	0	2	0	2	1	1	1	0	1	0	0	0	0	0	0
831	63-17	22	4	2	0	1	40	4	2	2	0	19.9	19.9	0	4	0	0	7	0.1	0.1	4.6	14.8113	14.8113	2	0	1	0	1	0	0	0	0	0	0	0	1	0	3	0	1	0	1	1	1	1	1	0	0	0
834	63-20	22	4	2	0	0	23.1945	2.31945	2	2	0	17.9	17.9	0	4	0	0	7	0	0			48.4064		0	1	0	1	0	0	0	0	0	0	0	1	1	6	6				0	0	0	0	0	0	0
835	63-21	22	4	1	1	0	62	6.2	3	1	0	27.2	27.2	0	3	0	0	6	7.4	7.4	2	25.636	25.636	8	0	1	0	1	0	0	0	0	0	0	0	2	0	2	1	1	1	0	1	0	0	0	0	0	0
836	63-22	22	4	2	0	0	38.9726	3.89726	2	3	1	26.9	26.9	0	1	1	0	7	0	0			48.4064		0	2	1	1	1	0	0	0	0	0	0	0	1	6	6				0	0	0	0	0	0	0
837	63-23	22	4	1	1	0	31	3.1	2	2	0	29.9	29.9	0	3	0	0	7	3.4	3.4	1.3	53.6552	53.6552	5	0	1	0	1	0	0	0	0	0	0	0	0	0	3	0	1	0	1	1	0	0	1	0	0	0
838	63-24	22	4	1	1	0	36	3.6	2	2	0	37.3	37.3	1	2	0	0	7	7	7	1.3	51.8034	51.8034	3	0	1	0	1	0	0	0	0	0	0	0	2	1	2	1	1	1	0	1	0	0	1	0	1	0
839	63-25	22	4	2	0	0	65	6.5	3	1	0	27	27	0	1	1	0	8	0.3	0.3	2	25.1014	25.1014	3	0	3	1	1	1	0	1	0	0	0	0	0	0	3	0	1	0	1	1	0	0	0	0	0	0
840	63-26	22	4	1	1	0	34	3.4	2	1	0	26.4	26.4	0	3	0	0	8	4	4	1.5	44.1899	44.1899	1	0	2	1	1	0	1	0	0	0	0	0	0	1	3	0	1	0	1	1	0	0	1	0	0	0
841	63-27	22	4	2	0	1	56	5.6	2	2	0	36	36	1	2	0	0	7	1.1	1.1			48.4064	10	0	2	1	1	0	0	1	0	0	0	0	1	0	3	0	1	0	1	1	0	0	0	0	0	0
855	66-2	7	2	2	0	1	53	5.3	2	3	1	26.6	26.6	0	1	1	0	4	1	1	1.6	48.4649	48.4649	14	0	2	1	1	1	0	0	0	0	0	0	2	0	2	1	1	1	0	0	0	0	1	0	1	0
856	66-3	7	2	1	1	1	62	6.2	3	3	1	27.5	27.5	0	2	0	0	4	0.7	0.7	1.2	64.4201	64.4201	16	0	1	0	1	0	0	0	0	0	0	0	0	0	3	0	1	0	1	0	0	0	1	0	0	0
857	66-4	7	2	1	1	1	61	6.1	3	2	0	24.1	24.1	0	5	0	0	5	13.3	13.3	1.2	64.8742	64.8742	9	0	0	0	0	0	0	0	0	0	0	0	2	0	2	1	1	1	0	1	0	0	1	0	1	0
858	66-5	7	2	2	0	1	55	5.5	2	3	1	16.3	16.3	0	2	0	0	5	2.1	2.1	1	84.3543	84.3543	4	0	1	0	1	0	0	0	0	0	0	0	2	1	3	0	1	0	1	1	0	0	0	0	0	0
859	66-6	7	2	2	0	1	36	3.6	2	2	0	29.4	29.4	0	3	0	0	5	2	2	1.7	50.7526	50.7526	3	0	1	0	1	0	0	0	0	0	0	0	2	0	2	1	1	1	0	0	0	0	1	0	1	0
860	66-7	7	2	1	1	1	46	4.6	2	1	0	27	27	0	3	0	0	5	2.3	2.3	1.5	55.0389	55.0389	4	0	2	1	1	1	0	0	0	0	0	0	0	1	4	0	0	1	1	1	0	0	1	1	1	0
861	66-8	7	2	2	0	1	61	6.1	3	2	0	35.1	35.1	1	6	0	0	5	1	1	3	21.4271	21.4271	4	0	2	1	1	1	0	0	0	0	0	0	2	0	2	1	1	1	0	1	0	0	1	0	1	0
862	66-9	7	2	2	0	0	72	7.2	3	2	0	22.1	22.1	0	7	0	0	5	1.2	1.2	1.3	40.2282	40.2282	10	0	1	0	0	0	1	0	0	0	0	0	2	0	2	1	1	1	0	0	0	0	1	0	1	0
863	66-10	7	2	2	0	1	22	2.2	2	1	0	23.6	23.6	0	4	0	0	5	5.9	5.9	1.5	65.146	65.146	2	0	1	0	1	0	0	0	0	0	0	0	0	1	2	1	1	1	0	1	0	0	1	0	1	0
864	66-11	7	2	2	0	1	55	5.5	2	2	0		26.5		2	0	0	4	11.9	11.9	1.3	61.4256	61.4256	5	0	1	0	1	0	0	0	0	0	0	0	2	1	2	1	1	1	0	1	0	0	1	0	0	0
866	66-13	7	2	2	0	0	66	6.6	3	2	0	23.5	23.5	0	4	0	0	4	13.7	13.7	3.7	11.8478	11.8478	4	0	3	1	1	0	0	1	0	1	0	0	0	1	5	0	0	0	0	1	0	0	1	0	1	0
867	66-14	7	2	1	1	1	57	5.7	2	1	0	23.9	23.9	0	1	1	0	4	9.8	9.8	1	83.1774	83.1774	6	0	3	1	1	1	0	1	0	0	0	0	2	1	2	1	1	1	0	0	0	0	1	0	1	0
870	66-17	7	2	2	0	1	37	3.7	2	2	0	27.3	27.3	0	4	0	0	5	0.4	0.4	1.5	58.6308	58.6308	4	0	1	0	1	0	0	0	0	0	0	0	0	0	3	0	1	0	1	1	0	0	1	0	1	0
871	66-18	7	2	3	0	1	40	4	2	2	0		26.5		1	1	0	3	7.1	7.1	0.9	106.461	106.461	7	0	2	1	1	1	0	0	0	0	0	0	0	0	3	0	1	0	1	0	0	0	1	0	1	0
873	66-20	7	2	3	0	0	55	5.5	2	2	0	24	24	0	1	1	1	4	7.5	7.5	0.8	81.5296	81.5296	2	0	2	1	0	1	0	0	0	0	0	1	2	0	2	1	1	1	0	1	0	0	1	0	0	0
874	66-21	7	2	1	1	0	21	2.1	2	1	0		26.5		7	0	0	5	13	13	1	79.0454	79.0454	1	0	1	0	0	1	0	0	0	0	0	0	0	0	3	0	1	0	1	0	0	0	0	0	1	1
875	66-22	7	2	2	0	1	48	4.8	2	1	0	27	27	0	4	0	0	4	2.1	2.1	1.3	64.5215	64.5215	5	0	1	0	1	0	0	0	0	0	0	0	2	1	2	1	1	1	0	0	0	0	0	0	0	0
876	66-23	7	2	1	1	1	45	4.5	2	2	0	28.5	28.5	0	1	1	0	5	0.5	0.5	1	90.4929	90.4929	5	0	2	1	1	1	0	0	0	0	0	0	2	0	2	1	1	1	0	0	0	0	1	0	1	0
877	66-24	7	2	2	0	1	32	3.2	2	2	0	30.4	30.4	1	4	0	0	5	5.2	5.2	1.4	66.0094	66.0094	5	1	0	0	0	0	0	0	0	0	0	0	0	1	3	0	1	0	1	0	0	0	1	0	1	0
878	66-25	7	2	1	1	0	31	3.1	2	2	0	22.4	22.4	0	4	0	0	4	10.1	10.1	1	73.6833	73.6833	17	1	0	0	0	0	0	0	0	0	0	0	0	0	2	1	1	1	0	0	0	0	1	0	1	0
879	66-26	7	2	2	0	1	51	5.1	2	2	0	31.4	31.4	1	4	0	0	5	17.4	17.4	1.7	45.677	45.677	7	0	2	1	1	0	0	1	0	0	0	0	2	1	2	1	1	1	0	1	0	0	1	0	0	0
881	66-28	7	2	2	0	0	65	6.5	3	1	0	26.9	26.9	0	7	0	0	5	1.7	1.7	0.8	75.999	75.999	0	0	2	1	1	0	0	1	0	0	0	0	2	1	3	0	1	0	1	0	0	0	0	0	1	0
883	66-30	7	2	2	0	1	62	6.2	3	1	0	22.4	22.4	0	4	0	0	5	14.7	14.7	3	21.2771	21.2771	10	0	3	1	1	1	0	1	0	0	0	0	1	1	4	0	0	1	1	1	0	0	0	0	0	0
884	66-31	7	2	2	0	0	53	5.3	2	3	1	25.1	25.1	0	1	1	0	5	4.6	4.6	2.8	18.1819	18.1819	17	0	2	1	1	1	0	0	0	0	0	0	2	0	2	1	1	1	0	1	0	0	1	0	0	0
885	66-32	7	2	2	0	0	69	6.9	3	1	0	26.7	26.7	0	1	1	0	6	10.1	10.1	0.7	94.3248	94.3248	0	0	3	1	1	1	0	1	0	0	0	0	2	1	3	0	1	0	1	0	0	0	0	0	1	0
886	66-33	7	2	1	1	0	53	5.3	2	2	0		26.5		6	0	0	4	19.8	19.8	1.3	45.9722	45.9722	7	0	0	0	0	0	0	0	0	0	0	0	2	0	2	1	1	1	0	1	0	0	1	0	1	1
887	66-34	7	2	1	1	1	57	5.7	2	2	0	34.2	34.2	1	2	0	0	4	11.1	11.1	1.4	55.3779	55.3779	2	0	2	1	1	1	0	0	0	0	0	0	2	1	2	1	1	1	0	0	0	0	0	0	1	0
888	66-35	7	2	2	0	0	44	4.4	2	2	0	22	22	0	2	0	0	5	10.6	10.6	1.9	30.9526	30.9526	10	0	1	0	1	0	0	0	0	0	0	0	2	1	3	0	1	0	1	1	0	0	1	0	1	0
889	66-36	7	2	2	0	1	65	6.5	3	2	0	23.6	23.6	0	1	1	0	6	2.8	2.8	1.4	52.3517	52.3517	1	0	3	1	1	1	0	1	0	0	0	0	2	0	3	0	1	0	1	0	0	0	1	0	0	0
891	66-38	7	2	1	1	0	52	5.2	2	2	0		26.5		2	0	0	7	10.4	10.4	1.2	51.0004	51.0004	7	0	1	0	1	0	0	0	0	0	0	0	2	1	2	1	1	1	0	1	0	0	1	0	0	0
892	66-39	7	2	2	0	0	41	4.1	2	3	1	26.1	26.1	0	3	0	0	5	6.7	6.7	1	68.685	68.685	23	0	1	0	1	0	0	0	0	0	0	0	2	0	2	1	1	1	0	1	0	0	0	0	1	1
894	66-41	7	2	2	0	0	25	2.5	2	2	0	25.9	25.9	0	4	0	1	5	0.8	0.8	4.2	13.5571	13.5571	33	1	0	0	0	0	0	0	0	0	0	0	0	0	3	0	1	0	1	1	1	0	1	1	0	0
895	66-42	7	2	2	0	0	20	2	2	2	0	29	29	0	3	0	0	4	5.5	5.5	1.36	54.8882	54.8882	6	0	2	1	1	1	0	0	0	0	0	0	2	1	2	1	1	1	0	0	0	0	1	0	0	0
896	66-43	7	2	2	0	0	44	4.4	2	2	0	28.9	28.9	0	3	0	0	6	6.1	6.1	1	67.2527	67.2527	6	0	2	1	1	0	1	0	0	0	0	0	0	1	2	1	1	1	0	1	0	0	1	0	1	0
897	66-44	7	2	2	0	1	55	5.5	2	2	0		26.5		2	0	0	5	4.8	4.8	2	36.489	36.489	27	0	2	1	1	1	0	0	0	0	0	0	1	1	2	1	1	1	0	0	0	0	1	0	0	0
899	66-46	7	2	2	0	1	56	5.6	2	2	0	22.5	22.5	0	6	0	0	5	6.1	6.1	1.5	51.3053	51.3053	3	0	1	0	1	0	0	0	0	0	0	0	2	1	3	0	1	0	1	0	0	0	1	1	0	0
900	66-47	7	2	2	0	1	61	6.1	3	2	0	35.3	35.3	1	1	1	0	4	5.7	5.7	1.5	49.5345	49.5345	10	0	3	1	1	1	0	1	0	0	0	0	0	0	3	0	1	0	1	0	2	0	1	0	0	0
901	66-48	7	2	2	0	1	70	7	3	6	0	23.1	23.1	0	2	0	0	5	9.4	9.4	1.3	55.2826	55.2826	7	0	3	1	1	1	0	1	0	0	0	0	1	1	2	1	1	1	0	0	0	0	1	0	1	0
902	66-49	7	2	2	0	0	33	3.3	2	2	0	27.5	27.5	0	4	0	0	4	3.7	3.7	1.5	44.5014	44.5014	80	1	0	0	0	0	0	0	0	0	0	0	0	0	1	0	1	1	0	1	0	0	0	0	0	0
904	66-51	7	2	2	0	0	33	3.3	2	3	1	29.3	29.3	0	4	0	0	5	1.9	1.9	1.2	58.2824	58.2824	90	0	2	1	1	1	0	0	0	0	0	0	0	1	3	0	1	0	1	1	0	0	1	0	0	0
905	66-52	7	2	2	0	1	45	4.5	2	2	0	25	25	0	4	0	0	5	12.6	12.6	1.5	55.4268	55.4268	5	0	1	0	1	0	0	0	0	0	0	0	2	0	3	0	1	0	1	0	0	0	1	1	1	0
906	66-53	7	2	2	0	1	66	6.6	3	6	0	27.3	27.3	0	7	0	0	6	3.8	3.8	1.3	56.8579	56.8579	5	0	3	1	1	1	0	1	0	0	0	0	2	1	2	1	1	1	0	0	0	0	0	0	1	0
907	66-54	7	2	2	0	1	36	3.6	2	2	0		26.5		3	0	0	5	9.6	9.6	1.5	59.0442	59.0442		0	1	0	1	0	0	0	0	0	0	0	0	1	2	1	1	1	0	0	0	0	0	0	0	0
908	66-55	7	2	1	1	1	62	6.2	3	2	0	31.6	31.6	1	4	0	0	6	20.2	20.2	1.2	64.4201	64.4201	10	0	3	1	1	1	0	0	0	1	0	0	2	1	2	1	1	1	0	1	0	0	1	1	0	0
909	66-56	7	2	2	0	0	30	3	2	1	0		26.5		3	0	0	5	12.2	12.2	2.2	28.6043	28.6043	15	0	1	0	1	0	0	0	0	0	0	0	0	1	2	1	1	1	0	0	0	0	1	0	0	0
910	66-57	7	2	2	0	1	67	6.7	3	2	0	19.4	19.4	0	4	0	0	5	7.6	7.6	1.5	47.4902	47.4902	25	0	2	1	1	1	0	0	0	0	0	0	0	1	2	1	1	1	0	1	0	0	0	0	0	0
911	66-58	7	2	2	0	0	55	5.5	2	3	1	26	26	0	4	0	0	4	5.9	5.9	1	62.2517	62.2517	34	0	2	1	1	1	0	0	0	0	0	0	2	2	2	1	1	1	0	1	0	0	1	0	0	0
912	66-59	7	2	2	0	1	62	6.2	3	2	0	28.5	28.5	0	1	1	0	5	1.6	1.6	0.8	95.7406	95.7406	7	0	2	1	1	1	0	0	0	0	0	0	0	1	2	1	1	1	0	0	0	0	0	0	1	0
913	66-60	7	2	2	0	1	65	6.5	3	1	0	27.8	27.8	0	6	0	0	5	4.9	4.9	1.5	48.1621	48.1621	62	0	1	0	1	0	0	0	0	0	0	0	0	1	3	0	1	0	1	0	0	0	1	0	0	0
915	66-62	7	2	2	0	1	67	6.7	3	3	1	25.3	25.3	0	1	1	0	7	2.1	2.1	0.96	81.4577	81.4577		0	2	1	1	1	0	0	0	0	0	0	2	1	3	0	1	0	1	1	0	0	0	0	0	0
916	66-63	7	2	2	0	0	37	3.7	2	2	0	24.9	24.9	0	2	0	0	6	1.3	1.3	0.7	118.1	118.1	15	0	2	1	1	1	0	0	0	0	0	0	2	0	3	0	1	0	1	0	0	0	0	0	0	0
917	66-64	7	2	2	0	0	50	5	2	2	0		26.5		3	0	0	4	9.1	9.1	1.4	42.9276	42.9276	91	0	1	0	0	0	1	0	0	0	0	0	0	0	2	1	1	1	0	0	0	0	1	0	0	0
918	66-65	7	2	2	0	0	29	2.9	2	1	0	26.6	26.6	0	3	0	0	5	11.5	11.5	1	74.7258	74.7258	91	1	0	0	0	0	0	0	0	0	0	0	2	0	2	1	1	1	0	0	0	0	0	0	0	0
920	66-67	7	2	2	0	0	53	5.3	2	2	0	26.7	26.7	0	2	0	0	4	14.8	14.8	1.1	56.2612	56.2612	3	0	1	0	1	0	0	0	0	0	0	0	2	1	4	0	0	1	1	1	0	1	1	0	1	0
921	66-68	7	2	2	0	0	58	5.8	2	1	0	19.3	19.3	0	3	0	0	4	15.5	15.5	0.7	101.902	101.902	0	0	2	1	1	1	0	0	0	0	0	0	2	1	4	0	0	1	1	1	0	0	1	0	1	0
922	66-69	7	2	3	0	1	42	4.2	2	2	0		26.5		1	1	0	6	9.5	9.5	1.06	86.1335	86.1335	10	0	1	0	0	1	0	0	0	0	0	0	2	0	2	1	1	1	0	0	0	0	0	0	1	0
923	66-70	7	2	2	0	1	23	2.3	2	2	0	23.9	23.9	0	4	0	0	5	4.5	4.5	1.7	55.6056	55.6056	14	0	0	0	0	0	0	0	0	0	0	0	2	0	3	0	1	0	1	0	0	0	1	0	0	0
924	66-71	7	2	2	0	0	41	4.1	2	1	0	24.6	24.6	0	3	0	0	7	9.1	9.1	0.7	114.828	114.828	2	0	1	0	1	0	0	0	0	0	0	0	2	0	2	1	1	1	0	0	0	0	0	0	1	0
925	66-72	7	2	1	1	0	38	3.8	2	2	0	26	26	0	4	0	0	4	12.9	12.9	4	13.1257	13.1257	36	0	1	0	1	0	0	0	0	0	0	0	0	0	2	1	1	1	0	0	0	0	1	0	1	0
926	66-73	7	2	2	0	0	57	5.7	2	2	0	22.5	22.5	0	1	1	0	3	5.4	5.4	0.7	102.621	102.621	130	0	2	1	1	1	0	0	0	0	0	0	1	1	3	0	1	0	1	0	0	0	0	0	1	0
927	66-74	7	2	1	1	1	63	6.3	3	1	0	30.6	30.6	1	3	0	0	5	4	4	1.3	58.0689	58.0689	5	0	2	1	1	1	0	0	0	0	0	0	2	1	3	0	1	0	1	0	0	0	1	0	1	0
928	68-1	67	4	2	0	1	69	6.9	3	3	1	24.9	24.9	0	2	0	0	4	1.3	1.3	1.8	37.564	37.564	5	0	1	0	1	0	0	0	0	0	0	0	0	0	2	1	1	1	0	1	0	0	1	0	1	0
929	68-2	67	4	1	1	1	63	6.3	3	3	1	26.2	26.2	0	2	0	0	5	0.1	0.1	2.2	30.7406	30.7406	7	0	2	1	1	1	0	0	0	0	0	0	0	1	4	0	0	0	1	1	0	0	1	0	0	0
931	68-4	67	4	1	1	1	55	5.5	2	1	0	30.5	30.5	1	2	0	0	4		5.9	2.04	35.6258	35.6258	2	0	2	1	1	0	0	1	0	0	0	0	0	1	4	0	0	1	1	1	0	0	1	0	0	0
932	68-5	67	4	1	1	1	29	2.9	2	2	0	24.4	24.4	0	6	0	0	3	12.2	12.2	2.3	36.9911	36.9911	5	0	1	0	1	0	0	0	0	0	0	0	0	1	4	0	0	0	1	1	0	0	1	0	0	0
934	68-7	67	4	1	1	1	54	5.4	2	3	1	27.8	27.8	0	2	0	0	4	10.4	10.4	1	84.9489	84.9489	8	0	1	0	1	0	0	0	0	0	0	0	0	1	2	1	1	1	0	1	0	0	0	0	1	0
935	68-8	67	4	2	0	0	52	5.2	2	1	0	19.2	19.2	0	7	0	0	3	0.6	0.6	3	16.8447	16.8447	5	0	2	1	1	1	0	0	0	0	0	0	0	0	5	0	0	0	0	1	0	0	0	0	1	0
938	68-11	67	4	2	0	0	64	6.4	3	1	0	20	20	0	3	0	0	6	9.7	9.7	1.7	30.7668	30.7668	12	0	1	0	1	0	0	0	0	0	0	0	0	0	2	1	1	1	0	1	0	0	0	0	1	0
939	68-12	67	4	1	1	0	81	8.1	3	1	0	30	30	1	5	0	0	5	17	17	1	51.8599	51.8599	1	0	3	1	1	1	0	1	0	0	0	0	0	1	1	0	1	1	0	1	0	0	0	0	0	0
942	68-15	67	4	2	0	0	38	3.8	2	1	0	34	34	1	2	0	0	5	8.2	8.2	2.3	25.6263	25.6263	23	0	1	0	1	0	0	0	0	0	0	0	0	1	2	1	1	1	0	1	0	0	0	0	0	0
946	68-19	67	4	2	0	1	66	6.6	3	1	0	25.9	25.9	0	4	0	0	7	4.3	4.3	0.9	88.689	88.689	5	0	1	0	1	0	0	0	0	0	0	0	1	0	2	1	1	1	0	1	0	0	0	0	1	0
947	68-20	67	4	1	1	0	45	4.5	2	3	1	29.9	29.9	0	2	0	0	7	13.7	13.7	1.9	30.7359	30.7359	4	0	1	0	1	0	0	0	0	0	0	0	0	1	2	1	1	1	0	1	0	0	1	0	0	0
949	68-22	67	4	2	0	1	39	3.9	2	3	1	26	26	0	2	0	0	7	1.4	1.4	2.27	35.0335	35.0335	0	0	1	0	1	0	0	0	0	0	0	0	0	0	2	1	1	1	0	1	0	0	1	0	1	0
952	69-3	65	4	2	0	1	59	5.9	2	2	0	29.6	29.6	0	5	0	0	7	14.1	14.1	2.5	27.0891	27.0891	5	0	2	1	1	0	0	1	0	0	0	0	0	1	2	1	1	1	0	1	0	0	1	1	1	0
953	71-1	68	4	1	1	1	35	3.5	2	1	0	26.8	26.8	0	4	0	0	7	7.9	7.9	1.7	51.1104	51.1104	9	0	1	0	1	0	0	0	0	0	0	0	0	0	4	0	0	1	1	1	0	0	1	1	1	0
954	71-2	68	4	1	1	1	38	3.8	2	2	0	32.1	32.1	1	2	0	0	5	1.4	1.4	1.56	55.5242	55.5242	15	0	2	1	1	0	0	1	0	0	0	0	0	0	2	1	1	1	0	0	0	0	1	0	1	1
955	71-3	68	4	1	1	0	46	4.6	2	1	0	27.3	27.3	0	3	0	0	6	1.1	1.1	1.16	55.4215	55.4215	6	0	1	0	1	0	0	0	0	0	0	0	0	0	2	1	1	1	0	1	0	0	1	0	0	0
956	71-4	68	4	2	0	1	53	5.3	2	3	1	33.1	33.1	1	4	0	0	8	0.5	0.5	1.29	62.879	62.879	8	0	1	0	1	0	0	0	0	0	0	0	1	0	2	1	1	1	0	1	0	0	1	0	1	0
957	71-5	68	4	2	0	0	28	2.8	2	1	0	25.7	25.7	0	4	0	0	8	0.4	0.4	2.53	24.499	24.499	3	0	1	0	1	0	0	0	0	0	0	0	0	0	2	1	1	1	0	1	1	0	1	0	1	0
958	71-6	68	4	1	1	1	43	4.3	2	2	0	36.6	36.6	1	4	0	0	7	13.8	13.8	0.95	97.6446	97.6446	8	0	1	0	1	0	0	0	0	0	0	0	0	0	2	1	1	1	0	1	0	0	1	0	1	0
959	71-7	68	4	1	1	1	74	7.4	3	1	0	27.3	27.3	0	2	0	0	8	15.6	15.6	1.29	54.255	54.255		0	2	1	1	0	0	0	0	0	1	0	0	0	4	0	0	1	1	1	0	0	0	0	0	0
960	71-8	68	4	2	0	0	53	5.3	2	1	0	26.1	26.1	0	2	0	0	8	2.5	2.5	1.3	45.9722	45.9722	8	0	1	0	1	0	0	0	0	0	0	0	0	0	2	1	1	1	0	1	2	0	0	0	1	0
961	71-9	68	4	1	1	0	61	6.1	3	2	0	26.4	26.4	0	1	1	0	8	8.4	8.4	0.6	104.968	104.968	13	0	2	1	1	1	0	0	0	0	0	0	0	0	2	1	1	1	0	1	0	0	0	0	1	0
962	71-10	68	4	1	1	0	66	6.6	3	2	0	32	32	1	2	0	0	8	10.2	10.2	1.04	54.9541	54.9541	5	0	2	1	1	1	0	0	0	0	0	0	0	0	3	0	1	0	1	0	0	0	0	0	0	0
964	71-12	68	4	1	1	1	54	5.4	2	2	0		26.5		1	1	0	7	10	10	0.91	95.2087	95.2087	13	0	2	1	1	1	0	0	0	0	0	0	0	1	4	0	0	1	1	1	2	0	1	1	1	0
967	71-15	68	4	2	0	0	40	4	2	2	0	30.5	30.5	1	7	0	0	8	6.3	6.3	1.2	55.4859	55.4859	14	0	2	1	1	1	0	0	0	0	0	0	0	2	2	1	1	1	0	1	0	0	1	0	1	0
969	71-17	68	4	1	1	1	29	2.9	2	2	0	25.7	25.7	0	3	0	0	6	2.2	2.2	1.58	58.2439	58.2439	6	0	2	1	1	1	0	0	0	0	0	0	0	0	2	1	1	1	0	0	0	0	1	0	1	0
971	78-2	72	4	1	1	0	52	5.2	2	2	0	29.7	29.7	0	2	0	0	4	16.7	16.7	1.48	39.5783	39.5783	12	0	2	1	1	0	0	0	0	0	1	0	0	1	2	1	1	1	0	1	0	0	1	0	0	0
974	78-5	72	4	1	1	1	69	6.9	3	1	0	30.1	30.1	1	1	1	0	5	4	4	3.4	17.4116	17.4116	15	0	2	1	1	1	0	0	0	0	0	0	0	0	2	1	1	1	0	0	1	0	0	0	1	0
975	78-6	72	4	1	1	1	61	6.1	3	1	0	32.1	32.1	1	1	1	0	5	5.6	5.6	1.36	55.764	55.764	8	0	2	1	1	1	0	0	0	0	0	0	0	1	4	0	0	1	1	1	0	0	0	0	0	0
977	78-8	72	4	1	1	1	37	3.7	2	3	1	28.7	28.7	0	4	0	0	4	14.4	14.4	2.41	33.0493	33.0493	12	1	0	0	0	0	0	0	0	0	0	0	0	0	4	0	0	1	1	1	0	0	1	0	1	0
978	78-9	72	4	2	0	0	76	7.6	3	1	0	21.7	21.7	0	4	0	0	5	9.8	9.8	0.96	56.4312	56.4312	8	0	1	0	1	0	0	0	0	0	0	0	0	0	3	0	1	0	1	1	0	0	1	0	0	0
979	78-10	72	4	2	0	1	48	4.8	2	1	0	31.6	31.6	1	5	0	0	4	6	6	1.39	59.5055	59.5055	2	0	1	0	1	0	0	0	0	0	0	0	1	0	2	1	1	1	0	1	0	0	1	0	1	0
984	78-15	72	4	1	1	0	45	4.5	2	2	0	26.4	26.4	0	4	0	0	8	20.8	20.8	1.45	42.6152	42.6152	3	0	1	0	1	0	0	0	0	0	0	0	0	1	1	0	1	1	0	1	0	0	1	0	0	0
985	78-16	72	4	2	0	1	55	5.5	2	2	0	23.4	23.4	0	3	0	0	9	1.8	1.8	1.14	71.9961	71.9961	7	0	1	0	0	0	1	0	0	0	0	0	1	0	2	1	1	1	0	1	0	0	0	0	0	0
990	80-3	49	4	2	0	0	42	4.2	2	1	0	27	27	0	4	0	0	7	7.1	7.1	2.3	24.9162	24.9162	12	0	2	1	1	1	0	0	0	0	0	0	2	0	2	1	1	1	0	1	0	0	1	0	1	0
991	80-4	49	4	1	1	0	59	5.9	2	1	0	22.9	22.9	0	4	0	0	7	41	41	2.9	16.7074	16.7074	10	0	1	0	0	0	0	0	0	0	1	0	1	0	4	0	0	0	0	1	0	0	1	0	1	1
993	80-6	49	4	2	0	1	41.2356	4.12356	2	2	0	23.8	23.8	0	4	0	1	8	10.2	10.2	3.2	22.7705	22.7705		0	1	0	1	0	0	0	0	0	0	0	2	0	6	6				1	0	0	0	0	1	0
994	80-7	49	4	2	0	1	55	5.5	2	1	0	29.4	29.4	0	1	1	1	8	0.1	0.1	1.2	67.667	67.667	1	0	2	1	1	1	0	0	0	0	0	0	0	0	5	0	0	0	0	1	1	1	1	0	1	0
995	80-9	49	4	2	0	1	48	4.8	2	1	0	23.1	23.1	0	4	0	0	7	11.8	11.8	3.3	20.9208	20.9208	6	0	1	0	1	0	0	0	0	0	0	0	2	0	2	1	1	1	0	1	0	0	0	1	1	0
996	80-10	49	4	1	1	1	56	5.6	2	1	0	31.6	31.6	1	4	0	0	8	25.4	25.4			48.4064	3	0	3	1	1	1	0	1	0	0	0	0	0	0	4	0	0	0	0	1	0	0	0	0	0	0
997	80-11	49	4	2	0	0	70	7	3	1	0	26.3	26.3	0	3	0	0	7	8.4	8.4	1	56.0261	56.0261	6	0	1	0	0	1	0	0	0	0	0	0	0	1	2	1	1	1	0	1	0	0	1	0	1	0
998	80-12	49	4	2	0	1	42	4.2	2	3	1	27.5	27.5	0	2	0	0	8	0.5	0.5	3	24.4865	24.4865	8	0	0	0	0	0	0	0	0	0	0	0	0	0	2	1	1	1	0	1	0	0	0	0	0	0
1000	80-14	49	4	1	1	0	56	5.6	2	1	0	28.3	28.3	0	3	0	0	3	25.8	25.8	1.1	55.088	55.088	6	0	1	0	1	0	0	0	0	0	0	0	0	0	4	0	0	0	0	0	0	0	1	0	1	0
1001	80-15	49	4	2	0	0	28	2.8	2	1	0	20.9	20.9	0	3	0	0	7	7.5	7.5	2.1	30.6873	30.6873	2	1	0	0	0	0	0	0	0	0	0	0	2	0	5	0	0	0	0	1	0	0	0	0	0	0
1003	80-17	49	4	2	0	0	54	5.4	2	1	0	19.4	19.4	0	4	0	0	8	5.1	5.1	1.8	30.8019	30.8019	0	0	0	0	0	0	0	0	0	0	0	0	2	0	2	1	1	1	0	1	2	0	0	0	1	0
1004	80-18	49	4	2	0	1	50	5	2	1	0	34.2	34.2	1	1	1	1	8	6.7	6.7	1.2	70.0859	70.0859	0	0	3	1	1	1	0	1	0	0	0	0	0	0	2	1	1	1	0	1	0	0	1	0	0	0
1005	80-19	49	4	2	0	0	75	7.5	3	1	0	26.5	26.5	0	4	0	0	6	9.3	9.3	0.5	101.018	101.018	0	0	2	1	1	1	0	0	0	0	0	0	0	1	2	1	1	1	0	1	0	0	0	0	0	0
1006	80-20	49	4	2	0	1	57	5.7	2	1	0	27.1	27.1	0	2	0	0	7	3.3	3.3	1.3	60.5687	60.5687	5	0	2	1	1	0	0	1	0	0	0	0	2	0	2	1	1	1	0	1	0	0	0	0	0	0
1008	80-22	49	4	2	0	0	60	6	2	1	0	25.4	25.4	0	4	0	0	8	2.3	2.3	1.5	36.8132	36.8132	2	0	2	1	1	1	0	0	0	0	0	0	0	0	2	1	1	1	0	1	0	0	0	0	1	0
1010	80-24	49	4	1	1	1	23	2.3	2	1	0	25.7	25.7	0	7	0	0	8	12	12			48.4064	0	1	0	0	0	0	0	0	0	0	0	0	0	0	2	1	1	1	0	1	0	0	0	0	1	0
1012	80-26	49	4	2	0	1	76	7.6	3	6	0		26.5		2	0	0	8	8.9	8.9	1.9	33.4987	33.4987	2	0	1	0	1	0	0	0	0	0	0	0	0	0	4	0	0	0	1	1	0	0	0	0	0	0
1013	80-27	49	4	3	0	1	41	4.1	2	2	0	19.1	19.1	0	1	1	0	8	3.5	3.5	0.9	105.715	105.715	5	1	0	0	0	0	0	0	0	0	0	0	1	1	2	1	1	1	0	1	0	0	0	0	0	0
1016	1	52	4	1	1	0	58.6356	5.86356	2	1	0	25.5	25.5	0	7	0	0	3	14.1	14.1	1.15	51.2479	51.2479	13	0	2	1	1	0	1	0	0	0	0	0	0	1	1	0	0	0	0	1	0	0	1	1	1	0
1017	2	52	4	1	1	1	43.5671	4.35671	2	1	0	24.1	24.1	0	4	0	0	3	19.3	19.3	3.06	23.6455	23.6455	14	0	1	0	1	0	0	0	0	0	0	0	0	1	4	0	0	0	0	1	0	0	1	1	0	0
1018	3	52	4	2	0	1	45.9918	4.59918	2	1	0	24.7	24.7	0	4	0	0	3	9.9	9.9	3.23	21.7752	21.7752	8	0	1	0	1	0	0	0	0	0	0	0	0	0	2	1	1	1	0	1	0	0	1	1	1	0
1019	4	52	4	2	0	1	52.7918	5.27918	2	2	0	33.5	33.5	1	4	0	0	3	0.3	0.3	2.7	25.7825	25.7825	13	0	1	0	1	0	0	0	0	0	0	0	0	0	2	1	1	1	0	1	0	0	1	1	1	0
1023	8	52	4	2	0	1	64.1507	6.41507	3	1	0	26.5	26.5	0	1	1	0	3	3.4	3.4	1.55	46.5671	46.5671	6	0	2	1	1	1	0	0	0	0	0	0	0	1	3	0	1	0	1	1	0	0	1	1	1	0
1024	9	52	4	2	0	0	32.1178	3.21178	2	1	0	24.8	24.8	0	4	0	1	3	0.2	0.2	2.02	31.2456	31.2456		0	1	0	1	0	0	0	0	0	0	0	0	0	2	1	1	1	0	1	2	0	1	1	0	0
1025	10	52	4	2	0	0	32.126	3.2126	2	1	0	26.5	26.5	0	7	0	0	3	3.7	3.7	1.85	34.7475	34.7475	3	1	0	0	0	0	0	0	0	0	0	0	0	0	2	1	1	1	0	1	0	0	1	1	0	0
1027	12	52	4	2	0	0	55.7507	5.57507	2	1	0	29.3	29.3	0	7	0	0	3	3.3	3.3	1.17	51.2182	51.2182	13	0	2	1	1	1	0	0	0	0	0	0	0	0	3	0	1	0	1	1	0	0	1	1	0	0
1028	13	52	4	1	1	1	59.9589	5.99589	2	2	0	23.8	23.8	0	3	0	0	3	22.8	22.8	1.38	55.1906	55.1906	3	0	1	0	0	0	0	0	0	1	0	0	2	0	5	0	0	0	0	1	0	0	1	1	0	0
1032	17	52	4	1	1	1	59.3863	5.93863	2	1	0	27.4	27.4	0	4	0	0	3	16.6	16.6	1.58	47.0489	47.0489	12	0	2	1	1	0	0	1	0	0	0	0	2	0	1	0	0	0	0	1	0	0	1	1	1	0
1033	18	52	4	2	0	1	69.3699	6.93699	3	1	0	34.4	34.4	1	1	1	0	3	3.8	3.8	1	76.255	76.255	10	0	2	1	1	1	0	0	0	0	0	0	0	0	1	0	1	1	0	1	0	0	1	1	0	0
1035	20	52	4	1	1	1	36.7041	3.67041	2	1	0	22.5	22.5	0	4	0	0	3	11.3	11.3	1.81	46.8155	46.8155	14	1	0	0	0	0	0	0	0	0	0	0	0	0	2	1	1	1	0	1	0	0	1	1	0	0
1036	21	52	4	2	0	1	43.4959	4.34959	2	2	0	38.8	38.8	1	7	0	0	3	4.3	4.3	2.36	32.3856	32.3856	10	0	1	0	1	0	0	0	0	0	0	0	0	1	2	1	1	1	0	1	0	0	1	1	0	0
1037	22	52	4	1	1	0	48.0164	4.80164	2	1	0		26.5		4	0	0	3	17.3	17.3			48.4064	3	0	1	0	1	0	0	0	0	0	0	0	2	0	1	0	0	0	0	1	2	2	1	1	1	0
1038	23	52	4	3	0	0	39.4274	3.94274	2	2	0	16.7	16.7	0	1	1	0	4	4.6	4.6	2.22	26.48	26.48	4	0	2	1	0	1	0	0	1	0	0	0	0	0	2	1	1	1	0	1	0	0	0	0	1	0
1039	24	52	4	2	0	1	51.0027	5.10027	2	1	0		26.5		7	0	0	3	10.9	10.9	1.81	42.3417	42.3417	1	0	0	0	0	0	0	0	0	0	0	0	2	2	6	6	0	0		0	0	0	0	0	0	0
1040	25	52	4	2	0	0	43.9041	4.39041	2	1	0	25.7	25.7	0	7	0	0	3	15.6	15.6	1.01	66.4933	66.4933	7	0	4	1	1	1	0	1	0	1	0	0	0	0	2	1	1	1	0	1	0	0	1	1	1	0
1045	30	52	4	2	0	0	57.0822	5.70822	2	1	0	35.3	35.3	1	1	1	0	4	7.9	7.9	1.67	33.0016	33.0016	14	0	3	1	1	1	0	1	0	0	0	0	1	0	2	1	1	1	0	1	0	0	0	0	0	0
1046	31	52	4	2	0	1	64.9479	6.49479	3	1	0	31.2	31.2	1	4	0	0	4	7.2	7.2	1.3	57.2797	57.2797	2	0	3	1	1	0	0	0	0	1	1	0	0	0	2	1	1	1	0	1	0	0	0	0	0	0
1049	34	52	4	2	0	0	53.7096	5.37096	2	1	0	28.9	28.9	0	1	1	0	4	9.6	9.6	2.6	19.7872	19.7872	7	0	3	1	1	1	1	0	0	0	0	0	2	0	3	0	1	0	1	1	0	0	0	0	0	0
1050	35	52	4	2	0	0	43.2164	4.32164	2	1	0	33.3	33.3	1	4	0	0	3	2.5	2.5	2.01	29.0761	29.0761	11	0	2	1	1	0	0	0	0	0	1	0	0	0	4	0	0	0	1	1	0	0	1	1	0	0
1051	36	52	4	2	0	0	74.4027	7.44027	3	1	0	25.2	25.2	0	7	0	0	3	3.8	3.8	1.32	38.8315	38.8315	21	0	2	1	0	0	0	1	0	0	1	0	1	0	2	1	1	1	0	1	0	0	0	0	0	0
1052	37	52	4	2	0	0	44.2027	4.42027	2	2	0	27.1	27.1	0	4	0	0	4	0.1	0.1	1.66	36.3899	36.3899	1	1	0	0	0	0	0	0	0	0	0	0	0	0	2	1	1	1	0	1	0	2	1	1	1	0
1053	38	52	4	2	0	1	36.6301	3.66301	2	1	0	28.4	28.4	0	4	0	0	4	1.2	1.2	2.9	26.4917	26.4917	10	0	1	0	1	0	0	0	0	0	0	0	0	1	2	1	1	1	0	1	0	0	1	1	1	0
1054	39	52	4	2	0	1	41.1808	4.11808	2	1	0	23.1	23.1	0	4	0	0	4	7.1	7.1	1.6	52.6605	52.6605	2	1	0	0	0	0	0	0	0	0	0	0	1	0	2	1	1	1	0	1	0	0	1	1	0	0
1055	40	52	4	1	1	1	44.6301	4.46301	2	2	0	24.7	24.7	0	3	0	0	4	2.1	2.1	1.81	44.2802	44.2802	9	0	1	0	1	0	0	0	0	0	0	0	0	0	3	0	1	0	1	1	0	0	1	1	0	0
1056	41	52	4	2	0	1	52.6192	5.26192	2	2	0	28.2	28.2	0	3	0	1	4	10.7	10.7	2.9	23.6772	23.6772		0	3	1	1	0	0	0	1	0	1	0	0	0	5	0	0	0	0	1	0	0	1	1	1	0
1058	43	52	4	2	0	1	41.989	4.1989	2	1	0	29.1	29.1	0	6	0	0	4	8.9	8.9	2.4	32.0719	32.0719	3	0	1	0	0	1	0	0	0	0	0	0	0	0	1	0	1	1	0	1	0	0	1	1	1	0
1059	44	52	4	1	1	1	36.0411	3.60411	2	1	0	29.3	29.3	0	2	0	0	4	13.2	13.2	2.11	39.074	39.074	8	0	1	0	1	0	0	0	0	0	0	0	2	1	2	1	1	1	0	1	0	0	0	0	0	0
1060	45	52	4	2	0	1	60.6055	6.06055	3	2	0	22	22	0	1	1	0	4	3	3	1.45	51.7502	51.7502	9	0	3	1	1	1	0	1	0	0	0	0	0	0	2	1	1	1	0	1	0	0	1	1	1	0
1063	48	52	4	2	0	1	49.4219	4.94219	2	1	0	23.7	23.7	0	1	1	0	4	0.1	0.1	1.06	81.7579	81.7579	2	0	3	1	1	1	0	1	0	0	0	0	1	0	1	0	1	1	0	1	0	2	0	0	1	0
1064	49	52	4	2	0	1	72.7699	7.27699	3	3	1	23.2	23.2	0	2	0	0	4	2.5	2.5	1.31	53.7173	53.7173	14	0	1	0	1	0	0	0	0	0	0	0	0	0	2	1	1	1	0	1	0	0	1	1	1	0
1065	50	52	4	2	0	0	71.6137	7.16137	3	3	1	16.5	16.5	0	5	0	0	4	5.1	5.1	0.65	94.8944	94.8944	7	0	2	1	1	1	0	0	0	0	0	0	0	0	3	0	1	0	1	1	0	0	1	1	1	0
1067	52	52	4	1	1	0	62.3342	6.23342	3	3	1	26.8	26.8	0	3	0	0	4	18	18	3.6	12.5663	12.5663	2	0	4	1	1	1	0	1	1	0	0	0	2	1	2	1	1	1	0	1	0	0	1	1	1	0
1068	53	52	4	2	0	1	55.274	5.5274	2	1	0	19.5	19.5	0	2	0	0	4	2.5	2.5	2.7	25.3368	25.3368	7	0	1	0	1	0	0	0	0	0	0	0	0	0	2	1	1	1	0	1	0	0	0	0	1	0
1069	54	52	4	1	1	0	52.4329	5.24329	2	1	0	36	36	1	2	0	0	4	15.4	15.4	1.28	47.029	47.029	0	0	1	0	1	0	0	0	0	0	0	0	0	1	1	0	0	0	0	1	0	0	0	0	1	0
1071	56	52	4	2	0	1	70.4986	7.04986	3	3	1	18.9	18.9	0	4	0	0	4	10.1	10.1	2.32	27.3495	27.3495	14	1	0	0	0	0	0	0	0	0	0	0	1	0	1	0	1	1	0	1	0	0	1	1	0	0
1072	57	52	4	2	0	0	73.5288	7.35288	3	3	1	30.8	30.8	1	1	1	1	4	12.8	12.8	2.5	18.0516	18.0516		0	4	1	1	1	0	1	1	0	0	0	0	0	1	0	1	1	0	1	0	0	1	1	1	0
1076	61	52	4	2	0	0	54.4384	5.44384	2	2	0	18.6	18.6	0	5	0	1	4	1.2	1.2	3.4	14.2333	14.2333		0	2	1	1	1	0	0	0	0	0	0	0	0	5	0	0	0	0	1	0	0	1	1	1	0
1077	62	52	4	2	0	0	49.6466	4.96466	2	2	0	20.1	20.1	0	4	0	0	4	0	0	1.38	43.7894	43.7894		0	1	0	1	0	0	0	0	0	0	0	0	0	2	1	1	1	0	1	0	2	0	0	0	0
1078	63	52	4	1	1	1	56.0137	5.60137	2	2	0	27.9	27.9	0	1	1	1	4	6.3	6.3	0.96	87.9931	87.9931		0	3	1	1	1	0	1	0	0	0	0	1	1	1	0	1	1	0	1	0	0	0	0	0	0
1080	65	52	4	1	1	0	61.7918	6.17918	3	2	0	29	29	0	7	0	1	3	11.7	11.7	0.39	185.654	185.654		0	3	1	1	0	1	0	0	0	1	0	2	1	1	0	1	1	0	1	0	0	0	0	0	0
1081	66	52	4	1	1	0	65.9233	6.59233	3	2	0	42.3	42.3	1	4	0	0	4	21.2	21.2	1.11	50.8196	50.8196	11	0	1	0	1	0	0	0	0	0	0	0	2	0	5	0	0	0	0	1	0	0	1	1	1	0
1084	69	52	4	2	0	0	40.9808	4.09808	2	2	0	21.4	21.4	0	4	0	0	4	0.7	0.7	1.73	35.4097	35.4097	3	0	1	0	1	0	0	0	0	0	0	0	0	0	2	1	1	1	0	1	0	0	1	1	1	0
1085	70	52	4	1	1	1	62.6247	6.26247	3	1	0	26	26	0	4	0	0	4	7.2	7.2	1.52	48.1945	48.1945	2	0	2	1	1	1	0	0	0	0	0	0	0	0	3	0	1	0	1	1	0	0	1	1	1	0
1089	74	52	4	1	1	0	61.9096	6.19096	3	2	0	29.6	29.6	0	3	0	1	4	15.5	15.5	0.98	60.7686	60.7686		0	1	0	1	0	0	0	0	0	0	0	2	1	1	0	0	0	0	1	0	0	1	1	0	0
1090	75	52	4	1	1	1	76.8767	7.68767	3	1	0	20	20	0	2	0	1	4	18.5	18.5	1.24	55.7725	55.7725		0	2	1	1	0	0	0	0	0	1	0	2	0	2	1	1	1	0	1	0	0	0	0	0	0
1094	79	52	4	1	1	1	51.7096	5.17096	2	2	0		26.5		4	0	0	4	11.3	11.3	1.11	76.0939	76.0939	3	0	0	0	0	0	0	0	0	0	0	0	2	0	6	6	0	0		1	0	0	1	1	1	0
1095	80	52	4	2	0	1	46.3973	4.63973	2	1	0	26.5	26.5	0	4	0	0	5	0	0	11.1	4.88153	4.88153		0	1	0	1	0	0	0	0	0	0	0	1	0	2	1	1	1	0	1	0	2	0	0	0	0
1096	81	52	4	1	1	1	54.9096	5.49096	2	2	0	25	25	0	7	0	0	4	18.4	18.4	6.4	8.9477	8.9477	3	0	2	1	1	0	0	1	0	0	0	0	2	1	1	0	0	0	0	1	0	0	1	1	1	0
1099	84	52	4	1	1	1	63.0164	6.30164	3	4	0	29	29	0	3	0	0	4	0.2	0.2	1.65	43.5224	43.5224	6	0	1	0	1	0	0	0	0	0	0	0	0	0	1	0	1	1	0	1	0	2	1	1	0	0
1100	85	52	4	1	1	1	41.9808	4.19808	2	3	1	26.9	26.9	0	4	0	0	4	6.4	6.4	3.4	21.0507	21.0507	14	1	0	0	0	0	0	0	0	0	0	0	0	0	1	0	1	1	0	1	0	0	1	1	1	0
1101	86	52	4	2	0	0	62.5808	6.25808	3	1	0	23	23	0	4	0	0	4	10.6	10.6	2.27	21.9073	21.9073	3	0	2	1	1	0	0	0	0	0	1	0	0	0	5	0	0	0	0	1	0	0	0	0	1	0
1102	87	52	4	1	1	1	56.8301	5.68301	2	3	1	28.1	28.1	0	1	1	0	4	14.1	14.1	2.24	31.4104	31.4104	15	0	4	1	1	1	0	0	0	1	1	0	2	1	4	0	0	0	0	1	0	0	0	0	1	0
1107	92	52	4	2	0	1	56.0247	5.60247	2	1	0	29.1	29.1	0	2	0	0	4	7.3	7.3	1.65	45.7133	45.7133	15	0	1	0	1	0	0	0	0	0	0	0	1	1	2	1	1	1	0	1	0	0	0	0	1	0
1108	93	52	4	1	1	1	63.5562	6.35562	3	1	0	24.6	24.6	0	4	0	0	4	11.5	11.5	1.43	51.5469	51.5469	7	0	3	1	1	0	0	1	0	0	1	0	2	0	4	0	0	0	1	1	0	0	1	1	1	0
1109	94	52	4	2	0	1	55.589	5.5589	2	1	0	18.5	18.5	0	1	1	1	5	8.8	8.8	3.2	20.5866	20.5866		0	1	0	0	1	0	0	0	0	0	0	0	1	2	1	1	1	0	1	0	0	0	0	0	0
1111	96	52	4	2	0	0	39.126	3.9126	2	1	0	32	32	1	3	0	0	4	6.3	6.3	1.34	48.855	48.855	17	1	0	0	0	0	0	0	0	0	0	0	0	0	2	1	1	1	0	1	0	0	1	1	1	0
1114	99	52	4	2	0	1	57.6027	5.76027	2	1	0	25.4	25.4	0	1	1	0	5	0.1	0.1	1.2	66.4411	66.4411	7	0	3	1	1	1	0	1	0	0	0	0	1	0	1	0	1	1	0	1	0	2	0	0	1	0
1115	100	52	4	2	0	1	34.2575	3.42575	2	2	0	20.3	20.3	0	7	0	0	5	0	0	9.7	6.2572	6.2572	4	1	0	0	0	0	0	0	0	0	0	0	0	0	2	1	1	1	0	1	2	2	0	0	0	0
1117	102	52	4	1	1	1	51.674	5.1674	2	2	0	22.6	22.6	0	4	0	0	5	9.7	9.7	1.53	51.6371	51.6371	10	0	6	1	1	1	1	1	0	1	1	0	1	1	2	1	1	1	0	1	0	0	0	0	1	0
1118	103	52	4	2	0	0	53.7781	5.37781	2	1	0	36.7	36.7	1	4	0	0	4	4.6	4.6	2.33	22.5811	22.5811	15	1	0	0	0	0	0	0	0	0	0	0	0	0	2	1	1	1	0	1	0	0	1	1	0	0
1119	104	52	4	2	0	1	53.7589	5.37589	2	3	1	21.6	21.6	0	1	1	0	5	2.9	2.9	5	12.1573	12.1573	7	0	3	1	1	1	0	0	0	1	0	0	0	0	5	0	0	0	0	1	0	0	0	0	1	0
1120	105	52	4	2	0	1	58.989	5.8989	2	1	0	19.4	19.4	0	1	1	0	5	9.2	9.2	1.22	64.4953	64.4953	14	0	1	0	0	1	0	0	0	0	0	0	2	0	2	1	1	1	0	1	2	0	1	1	1	0
1121	106	52	4	1	1	0	44.9014	4.49014	2	2	0	22.4	22.4	0	7	0	0	5	9.1	9.1	0.96	70.2092	70.2092	6	0	2	1	1	1	0	0	0	0	0	0	2	1	1	0	1	1	0	1	0	0	1	1	1	0
1125	110	52	4	2	0	0	37.0466	3.70466	2	2	0	18.8	18.8	0	4	0	0	5	2.3	2.3	0.85	85.9519	85.9519	10	1	0	0	0	0	0	0	0	0	0	0	1	0	2	1	1	1	0	1	0	0	1	1	1	0
1127	112	52	4	2	0	1	31.9671	3.19671	2	1	0	19.5	19.5	0	7	0	0	5	0.9	0.9	3.5	21.807	21.807	7	1	0	0	0	0	0	0	0	0	0	0	0	0	2	1	1	1	0	1	2	0	1	1	1	0
1129	114	52	4	2	0	1	35.1945	3.51945	2	3	1	22.4	22.4	0	4	0	0	5	1.1	1.1	2.38	33.9819	33.9819	7	0	1	0	1	0	0	0	0	0	0	0	1	1	2	1	1	1	0	1	0	0	1	1	1	0
1130	115	52	4	1	1	0	55.7808	5.57808	2	3	1	22.2	22.2	0	2	0	0	4	19.5	19.5	1.29	45.5057	45.5057	10	0	1	0	1	0	0	0	0	0	0	0	0	1	4	0	0	0	0	1	0	0	0	0	1	0
1132	117	52	4	2	0	1	51.2493	5.12493	2	2	0	25.8	25.8	0	4	0	0	4	6.5	6.5	1.24	66.7733	66.7733	8	0	1	0	1	0	0	0	0	0	0	0	0	0	1	0	1	1	0	1	0	0	1	1	1	0
1133	118	52	4	1	1	1	42.4082	4.24082	2	1	0	24.4	24.4	0	3	0	0	4	5	5	1.15	77.8283	77.8283	5	0	1	0	1	0	0	0	0	0	0	0	0	0	1	0	1	1	0	1	0	0	1	1	1	0
1134	119	52	4	2	0	1	58.3041	5.83041	2	1	0	24.2	24.2	0	7	0	0	4	0.4	0.4	2.34	29.488	29.488	2	0	2	1	1	0	0	0	0	0	1	0	1	0	1	0	1	1	0	1	0	2	1	1	1	0
1135	120	52	4	1	1	1	59.5397	5.95397	2	1	0	27	27	0	7	0	0	5	23.8	23.8	1.23	63.6154	63.6154	9	0	0	0	0	0	0	0	0	0	0	0	2	0	4	0	0	0	0	1	0	0	1	1	1	0
1137	122	52	4	1	1	1	47.8164	4.78164	2	1	0	24.4	24.4	0	1	1	1	5	4	4	1.92	40.3191	40.3191		0	2	1	1	1	0	0	0	0	0	0	1	0	1	0	1	1	0	1	0	0	0	0	1	0
1138	123	52	4	2	0	1	65.9644	6.59644	3	2	0	27.2	27.2	0	4	0	0	5	11.4	11.4	1.3	56.8722	56.8722	1	1	0	0	0	0	0	0	0	0	0	0	0	0	1	0	1	1	0	1	0	0	0	0	0	0
1139	124	52	4	2	0	0	31.3123	3.13123	2	1	0	36.1	36.1	1	4	0	0	5	1.7	1.7	3.3	17.3593	17.3593	14	0	1	0	1	0	0	0	0	0	0	0	0	0	2	1	1	1	0	1	0	0	1	1	0	0
1142	127	52	4	2	0	1	54.4027	5.44027	2	1	0	25.5	25.5	0	7	0	0	5	3.4	3.4	1.51	51.469	51.469	19	0	1	0	0	0	0	0	0	1	0	0	0	0	3	0	1	0	1	1	0	0	1	1	1	0
1147	132	52	4	2	0	1	51.9808	5.19808	2	3	1	29.4	29.4	0	4	0	0	5	3.4	3.4	3	22.8285	22.8285	3	0	2	1	1	1	0	0	0	0	0	0	1	0	2	1	1	1	0	1	0	0	1	1	1	0
1148	133	52	4	2	0	0	66.3863	6.63863	3	1	0	32.5	32.5	1	1	1	0	5	4.3	4.3	1.44	36.9789	36.9789	6	0	2	1	1	1	0	0	0	0	0	0	0	1	1	0	1	1	0	1	0	0	1	1	1	0
1149	134	52	4	2	0	0	49.189	4.9189	2	1	0	24.4	24.4	0	4	0	0	5	2.6	2.6	1.88	30.2289	30.2289	8	0	2	1	1	1	0	0	0	0	0	0	0	1	2	1	1	1	0	1	0	0	1	1	1	0
1151	136	52	4	2	0	0	38.6548	3.86548	2	2	0	23.1	23.1	0	4	0	0	5	7.6	7.6	1.28	51.8083	51.8083	6	0	1	0	1	0	0	0	0	0	0	0	0	0	1	0	1	1	0	1	0	0	0	0	0	0
1152	137	52	4	2	0	1	66.2712	6.62712	3	2	0	29.7	29.7	0	4	0	0	5	0.9	0.9	1.24	60.0862	60.0862	0	0	1	0	1	0	0	0	0	0	0	0	0	0	1	0	1	1	0	1	0	0	0	0	0	0
1153	138	52	4	2	0	1	72.9781	7.29781	3	2	0	32	32	1	4	0	0	5	8.2	8.2	2.6	23.4184	23.4184	7	0	2	1	1	1	0	0	0	0	0	0	0	0	3	0	1	0	1	1	0	0	1	1	1	0
1154	139	52	4	2	0	1	59.5096	5.95096	2	3	1	29.8	29.8	0	1	1	0	5	9.1	9.1	1.47	51.2935	51.2935	5	0	2	1	1	1	0	0	0	0	0	0	0	1	2	1	1	1	0	1	0	0	1	1	1	0
1155	140	52	4	2	0	0	67.9808	6.79808	3	2	0	31.3	31.3	1	1	1	0	5	10.8	10.8	0.83	71.1844	71.1844	14	0	2	1	1	1	0	0	0	0	0	0	0	1	2	1	1	1	0	1	0	0	0	0	1	0
1161	146	52	4	1	1	1	54.2411	5.42411	2	2	0	32.3	32.3	1	7	0	0	5	9.3	9.3	1.14	72.3809	72.3809	10	0	1	0	1	0	0	0	0	0	0	0	1	1	1	0	1	1	0	1	0	0	1	1	1	0
1164	149	52	4	1	1	1	57.0521	5.70521	2	2	0	28.4	28.4	0	2	0	0	5	27.1	27.1	2.15	32.9556	32.9556	4	0	1	0	1	0	0	0	0	0	0	0	2	1	1	0	0	0	0	1	0	0	1	1	0	0
1165	150	52	4	1	1	1	16.4164	1.64164	1	3	1	20.5	20.5	0	4	0	0	5	9.9	9.9	1.83	53.2737	53.2737	6	0	1	0	1	0	0	0	0	0	0	0	0	0	5	0	0	0	0	1	0	0	1	1	0	0
1166	151	52	4	1	1	1	48.189	4.8189	2	2	0	19.3	19.3	0	4	0	0	5	13.4	13.4	1.18	72.4403	72.4403	10	1	0	0	0	0	0	0	0	0	0	0	0	0	2	1	1	1	0	1	0	0	1	1	1	0
1168	153	52	4	1	1	1	49	4.9	2	1	0	24.3	24.3	0	4	0	0	5	2	2	1.63	48.739	48.739	8	0	1	0	1	0	0	0	0	0	0	0	0	0	2	1	1	1	0	1	0	0	0	0	1	0
1169	154	52	4	1	1	1	36.2301	3.62301	2	2	0	31.7	31.7	1	4	0	0	5	18.8	18.8	1.63	53.3132	53.3132	11	0	1	0	1	0	0	0	0	0	0	0	2	1	4	0	0	1	1	1	0	0	1	1	0	0
1170	155	52	4	2	0	1	31.3945	3.13945	2	1	0	22.2	22.2	0	1	1	0	5	7.9	7.9	1.88	46.4157	46.4157	2	0	2	1	1	1	0	0	0	0	0	0	0	0	2	1	1	1	0	1	0	0	1	1	1	0
1171	156	52	4	2	0	1	62.4795	6.24795	3	1	0	26.2	26.2	0	4	0	0	5	2.5	2.5	2.04	33.8023	33.8023	14	0	1	0	1	0	0	0	0	0	0	0	0	0	3	0	1	0	1	1	0	0	1	1	0	0
1172	157	52	4	2	0	1	65.0356	6.50356	3	1	0	28.4	28.4	0	2	0	0	5	8.3	8.3	1.16	65.6994	65.6994	10	0	0	0	0	0	0	0	0	0	0	0	0	0	1	0	1	1	0	1	0	0	1	1	1	0
1174	159	52	4	2	0	1	52.6466	5.26466	2	1	0	34.5	34.5	1	4	0	0	5	11.7	11.7	1.51	52.1079	52.1079	7	0	2	1	1	1	0	0	0	0	0	0	1	1	4	0	0	0	0	1	0	0	1	1	1	0
1175	160	52	4	2	0	1	66.9616	6.69616	3	1	0	29.7	29.7	0	2	0	0	5	1.2	1.2	1.17	64.1473	64.1473	15	0	2	1	1	1	0	0	0	0	0	0	0	1	1	0	1	1	0	1	0	0	1	1	1	0
1176	161	52	4	2	0	0	38.7151	3.87151	2	1	0	20.9	20.9	0	4	0	0	5	6.2	6.2	2.43	23.858	23.858	1	1	0	0	0	0	0	0	0	0	0	0	0	0	1	0	1	1	0	1	0	0	1	1	0	0
1177	162	52	4	1	1	1	44.3507	4.43507	2	1	0	19.5	19.5	0	7	0	0	5	4.7	4.7	1.79	44.9672	44.9672	8	0	2	1	1	0	0	0	0	0	1	0	0	0	3	0	0	0	1	1	0	0	1	1	1	0
1178	163	52	4	2	0	0	13.8849	1.38849	1	2	0	18.9	18.9	0	4	0	0	5	7.6	7.6	1.15	70.1778	70.1778	11	0	1	0	1	0	0	0	0	0	0	0	0	0	2	1	1	1	0	1	0	0	0	0	0	0
1179	164	52	4	2	0	1	36.463	3.6463	2	2	0	26.1	26.1	0	2	0	0	4	1.8	1.8	1.12	83.7827	83.7827	0	0	1	0	1	0	0	0	0	0	0	0	0	1	2	1	1	1	0	1	0	0	1	1	1	0
1181	166	52	4	2	0	1	49.1342	4.91342	2	1	0	36.2	36.2	1	4	0	0	5	10	10	0.9	99.8442	99.8442	10	0	1	0	1	0	0	0	0	0	0	0	0	1	1	0	1	1	0	1	2	0	1	1	1	0
1183	168	52	4	1	1	1	48.4247	4.84247	2	1	0	24	24	0	4	0	0	5	1.8	1.8	0.91	99.0115	99.0115	9	1	0	0	0	0	0	0	0	0	0	0	0	0	4	0	0	0	0	1	0	0	1	1	1	0
1184	169	52	4	2	0	1	64.3233	6.43233	3	1	0	31.2	31.2	1	2	0	0	5	4.8	4.8	0.96	83.0038	83.0038	16	0	2	1	1	1	0	0	0	0	0	0	1	0	1	0	1	1	0	1	0	0	1	1	1	0
1185	170	52	4	1	1	1	20.9863	2.09863	2	1	0	21.3	21.3	0	7	0	0	5	16.1	16.1	2.21	41.068	41.068	2	1	0	0	0	0	0	0	0	0	0	0	0	0	1	0	1	1	0	1	0	0	0	0	1	0
1186	171	52	4	1	1	1	49.5041	4.95041	2	1	0	36.3	36.3	1	1	1	0	5	2.9	2.9	1.28	65.0514	65.0514	7	0	2	1	1	1	0	0	0	0	0	0	0	1	2	1	1	1	0	1	0	0	0	0	0	0
1187	172	52	4	2	0	1	29.7178	2.97178	2	1	0	30.5	30.5	1	7	0	0	5	13.1	13.1	1.31	72.6868	72.6868	3	0	1	0	1	0	0	0	0	0	0	0	0	1	1	0	1	1	0	1	0	0	0	0	1	0
1190	175	52	4	2	0	0	37.9726	3.79726	2	1	0	27.1	27.1	0	3	0	0	5	0.7	0.7	1.72	36.4203	36.4203	4	0	1	0	1	0	0	0	0	0	0	0	0	0	2	1	1	1	0	1	0	0	1	1	1	0
1192	177	52	4	2	0	0	65.3123	6.53123	3	1	0	31.1	31.1	1	5	0	0	6	1	1	3	15.3409	15.3409		0	1	0	1	0	0	0	0	0	0	0	0	0	5	0	0	0	0	1	0	0	1	1	1	0
1193	178	52	4	1	1	1	39.1233	3.91233	2	1	0	24.8	24.8	0	4	0	0	5	3.6	3.6	1.22	74.1539	74.1539	7	0	1	0	1	0	0	0	0	0	0	0	0	1	3	0	1	0	1	1	0	0	1	1	1	0
1194	179	52	4	2	0	0	37.6274	3.76274	2	1	0	25.3	25.3	0	4	0	0	5	6.8	6.8	1.29	51.6949	51.6949	12	1	0	0	0	0	0	0	0	0	0	0	0	0	2	1	1	1	0	1	0	0	1	1	1	0
1195	180	52	4	2	0	0	58.7945	5.87945	2	1	0	30.2	30.2	1	4	0	0	5	13.6	13.6	0.96	63.6809	63.6809	6	0	3	1	1	0	0	1	0	0	1	0	2	0	2	1	1	1	0	1	0	0	1	1	0	0
1196	181	52	4	1	1	0	46.3014	4.63014	2	1	0	44	44	1	3	0	0	5	8.9	8.9	1.05	62.3837	62.3837	6	1	0	0	0	0	0	0	0	0	0	0	2	0	1	0	1	1	0	1	0	0	1	1	1	0
1197	182	52	4	1	1	0	41.6301	4.16301	2	1	0	24.6	24.6	0	4	0	0	5	10	10	1.4	45.5272	45.5272	10	1	0	0	0	0	0	0	0	0	0	0	0	1	4	0	0	1	1	1	0	0	1	1	1	0
1199	184	52	4	2	0	0	44.6603	4.46603	2	1	0	34.4	34.4	1	4	0	0	6	7.1	7.1	2.28	24.7145	24.7145	2	1	0	0	0	0	0	0	0	0	0	0	0	0	3	0	1	0	1	1	0	0	0	0	0	0
1200	185	52	4	1	1	1	62.8658	6.28658	3	1	0	17.8	17.8	0	3	0	0	5	10.2	10.2	1.13	68.8555	68.8555	15	0	1	0	0	0	0	0	1	0	0	0	1	0	2	1	1	1	0	1	0	0	1	1	1	0
1202	187	52	4	2	0	1	27.1671	2.71671	2	1	0	20	20	0	4	0	0	6	0	0	10.7	7.06925	7.06925		0	1	0	1	0	0	0	0	0	0	0	0	0	1	0	1	1	0	1	0	2	0	0	0	0
1203	188	52	4	2	0	0	30.8438	3.08438	2	2	0	27.2	27.2	0	3	0	0	5	13.5	13.5	0.8	96.6073	96.6073	7	0	1	0	1	0	0	0	0	0	0	0	0	0	2	1	1	1	0	1	0	0	1	1	1	0
1206	191	52	4	2	0	0	53.3425	5.33425	2	2	0	25.4	25.4	0	4	0	0	5	5	5	2.32	22.7684	22.7684	15	0	1	0	1	0	0	0	0	0	0	0	1	0	2	1	1	1	0	1	0	0	0	0	1	0
1207	192	52	4	1	1	0	46.7945	4.67945	2	1	0	27.3	27.3	0	7	0	0	5	21.1	21.1	1.7	34.7193	34.7193	10	0	1	0	0	0	1	0	0	0	0	0	2	0	1	0	0	0	0	1	0	0	1	1	1	0
1208	193	52	4	2	0	0	37.7753	3.77753	2	1	0	26.8	26.8	0	7	0	0	6	0.3	0.3	5.5	11.6639	11.6639		0	1	0	1	0	0	0	0	0	0	0	0	0	2	1	1	1	0	1	0	2	0	0	0	0
1209	194	52	4	2	0	1	41.526	4.1526	2	1	0	21.5	21.5	0	4	0	0	6	0	0	10.4	5.46537	5.46537		0	2	1	1	0	0	1	0	0	0	0	1	1	2	1	1	1	0	1	0	2	0	0	0	0
1211	196	52	4	2	0	1	50.8959	5.08959	2	1	0	39.8	39.8	1	5	0	0	5	10.1	10.1	1.67	46.705	46.705	11	0	1	0	0	0	0	0	0	0	1	0	0	1	4	0	0	0	1	1	0	0	1	1	1	0
1215	200	52	4	2	0	1	54.2384	5.42384	2	3	1	27.3	27.3	0	7	0	0	5	2.6	2.6	2.6	26.7133	26.7133	30	1	0	0	0	0	0	0	0	0	0	0	0	0	5	0	0	0	0	1	0	0	0	0	0	0
1216	201	52	4	2	0	1	22.7178	2.27178	2	1	0	22.3	22.3	0	7	0	0	6	10.1	10.1	1.8	51.9957	51.9957	7	1	0	0	0	0	0	0	0	0	0	0	0	0	2	1	1	1	0	1	0	0	1	1	0	0
1218	203	52	4	2	0	0	53.2959	5.32959	2	1	0	20.3	20.3	0	5	0	0	6	0	0	7.8	7.6454	7.6454		0	1	0	1	0	0	0	0	0	0	0	1	0	1	0	1	1	0	1	0	2	0	0	0	0
1219	204	52	4	2	0	1	47.1644	4.71644	2	1	0	34.9	34.9	1	1	1	0	4	3.1	3.1	2.7	26.8221	26.8221	0	0	2	1	1	1	0	0	0	0	0	0	0	0	2	1	1	1	0	1	0	0	1	1	1	0
1220	205	52	4	2	0	0	63.0575	6.30575	3	2	0	19.7	19.7	0	7	0	0	6	2.5	2.5	2.8	16.9417	16.9417	2	0	3	1	1	0	0	1	0	1	0	0	1	0	5	0	0	0	0	1	0	0	0	0	1	0
1221	206	52	4	1	1	1	50.1945	5.01945	2	3	1	24.5	24.5	0	4	0	0	6	0.2	0.2	9.2	5.96414	5.96414	3	0	3	1	1	1	0	1	0	0	0	0	0	0	1	0	1	1	0	1	2	2	0	0	0	0
1222	207	52	4	2	0	1	69.8	6.98	3	1	0	23.6	23.6	0	3	0	0	5	7.2	7.2	0.88	87.1541	87.1541	7	0	1	0	0	0	0	0	0	0	1	0	0	0	4	0	0	0	1	1	0	0	0	0	1	0
1223	208	52	4	1	1	1	46.9479	4.69479	2	2	0	24.2	24.2	0	4	0	1	6	12.4	12.4	3.6	18.9715	18.9715		0	2	1	1	1	0	0	0	0	0	0	2	0	5	0	0	0	0	1	0	0	0	0	0	0
1224	209	52	4	2	0	1	55.8548	5.58548	2	2	0	41.3	41.3	1	2	0	0	6	7.9	7.9	1.18	68.6426	68.6426	4	0	2	1	1	1	0	0	0	0	0	0	0	0	3	0	1	0	1	1	0	0	1	1	1	0
1226	211	52	4	2	0	0	53.7205	5.37205	2	1	0	27.2	27.2	0	7	0	0	6	9.2	9.2	1.46	39.7514	39.7514	4	0	3	1	1	1	0	0	0	1	0	0	1	1	2	1	1	1	0	1	0	0	1	1	1	0
1228	213	52	4	2	0	0	55.8329	5.58329	2	1	0	31.4	31.4	1	1	1	0	6	12.3	12.3	1.52	37.3045	37.3045	1	0	2	1	1	1	0	0	0	0	0	0	0	1	2	1	1	1	0	1	0	0	1	1	0	0
1229	214	52	4	1	1	1	58.8822	5.88822	2	1	0	42.1	42.1	1	5	0	0	5	14.4	14.4	2.02	35.0827	35.0827	17	0	2	1	1	0	0	1	0	0	0	0	0	1	1	0	0	0	0	1	0	0	1	1	0	0
1230	215	52	4	2	0	1	55.9753	5.59753	2	1	0	25.9	25.9	0	1	1	0	6	6	6	4.4	13.97	13.97	6	0	3	1	1	1	0	0	0	1	0	0	0	1	5	0	0	0	0	1	0	0	1	1	1	0
1232	217	52	4	2	0	1	49.1945	4.91945	2	3	1	32.3	32.3	1	7	0	0	6	4.2	4.2	1.17	72.6744	72.6744	2	0	1	0	1	0	0	0	0	0	0	0	0	0	2	1	1	1	0	1	0	0	0	0	1	0
1233	218	52	4	2	0	0	68.8384	6.88384	3	1	0	30	30	1	3	0	0	5	10.2	10.2	0.95	60.0988	60.0988	13	1	0	0	0	0	0	0	0	0	0	0	0	0	5	0	0	0	0	1	0	0	1	1	1	0
1234	219	52	4	2	0	1	42.211	4.2211	2	2	0	24.6	24.6	0	4	0	0	6	1.9	1.9	1.82	44.7401	44.7401	3	0	1	0	1	0	0	0	0	0	0	0	1	0	3	0	1	0	1	1	0	0	1	1	0	0
1235	220	52	4	2	0	0	50.3918	5.03918	2	1	0	25.6	25.6	0	7	0	0	6	9.7	9.7	0.91	72.0657	72.0657	4	1	0	0	0	0	0	0	0	0	0	0	0	0	2	1	1	1	0	1	0	0	0	0	0	0
1236	221	52	4	2	0	0	44.8712	4.48712	2	1	0	31.1	31.1	1	3	0	0	6	1.3	1.3	1.18	54.72	54.72	7	0	3	1	1	1	0	1	0	0	0	0	0	0	2	1	1	1	0	1	0	0	0	0	1	0
1237	222	52	4	2	0	0	50.6658	5.06658	2	2	0	19.4	19.4	0	4	0	0	6	15.9	15.9	0.98	65.763	65.763	22	0	2	1	1	1	0	0	0	0	0	0	2	0	2	1	1	1	0	1	0	0	0	0	0	0
1238	223	52	4	1	1	1	53.6849	5.36849	2	1	0	41.4	41.4	1	7	0	0	6	18.4	18.4	1.67	45.7989	45.7989	6	0	1	0	1	0	0	0	0	0	0	0	2	1	2	1	1	1	0	1	0	0	1	1	1	0
1239	224	52	4	2	0	1	65.0603	6.50603	3	1	0	22.2	22.2	0	7	0	0	6	2.4	2.4	2.09	32.2373	32.2373	13	0	2	1	1	1	0	0	0	0	0	0	1	0	2	1	1	1	0	1	0	0	1	1	0	0
1240	225	52	4	2	0	1	53.4767	5.34767	2	2	0	21.1	21.1	0	1	1	0	6	0.2	0.2	1.33	60.3973	60.3973	4	0	3	1	1	1	0	1	0	0	0	0	0	0	2	1	1	1	0	1	0	2	1	1	0	0
1241	226	52	4	2	0	0	43.4548	4.34548	2	1	0	25.6	25.6	0	3	0	0	6	0.2	0.2	1.8	33.1702	33.1702	3	0	2	1	1	0	1	0	0	0	0	0	1	0	2	1	1	1	0	1	0	2	1	1	0	0
1243	228	52	4	2	0	1	71.5726	7.15726	3	4	0	26.3	26.3	0	1	1	0	5	5.3	5.3	2.44	25.5384	25.5384	23	0	2	1	1	1	0	0	0	0	0	0	1	0	3	0	1	0	1	1	0	0	1	1	1	0
1244	229	52	4	2	0	1	56.8986	5.68986	2	2	0	23	23	0	4	0	0	6	11.9	11.9	3.6	17.6907	17.6907	5	0	1	0	1	0	0	0	0	0	0	0	0	0	2	1	1	1	0	1	0	0	0	0	0	0
1245	230	52	4	1	1	1	42.4493	4.24493	2	1	0	26.2	26.2	0	4	0	0	6	11.8	11.8	1.76	46.5127	46.5127	10	0	2	1	1	0	0	0	0	0	1	0	2	1	2	1	1	1	0	1	0	0	0	0	0	0
1246	231	52	4	2	0	0	57.3699	5.73699	2	2	0	29.9	29.9	0	4	0	0	6	11.9	11.9	1.46	38.7453	38.7453	9	0	3	1	1	1	0	1	0	0	0	0	0	1	2	1	1	1	0	1	0	0	1	1	0	0
1247	232	52	4	2	0	0	30.6027	3.06027	2	1	0	31.9	31.9	1	7	0	0	6	0.9	0.9	3.3	17.4461	17.4461	13	1	0	0	0	0	0	0	0	0	0	0	0	0	2	1	1	1	0	1	0	0	1	1	1	0
1248	233	52	4	1	1	0	56.3014	5.63014	2	1	0	32.7	32.7	1	4	0	0	4	14.5	14.5	1.34	43.3023	43.3023	3	0	1	0	0	0	0	0	0	0	1	0	2	0	2	1	1	1	0	1	0	0	0	0	0	0
1249	234	52	4	2	0	1	59.0493	5.90493	2	1	0	21.9	21.9	0	1	1	0	5	6.5	6.5	2.28	30.2699	30.2699	0	0	2	1	1	1	0	0	0	0	0	0	1	1	1	0	1	1	0	1	0	0	0	0	1	0
1250	235	52	4	2	0	0	44.5836	4.45836	2	1	0	24.8	24.8	0	7	0	0	6	1.9	1.9	1.23	52.1476	52.1476	4	0	1	0	1	0	0	0	0	0	0	0	0	0	1	0	1	1	0	1	0	0	1	1	0	0
1254	239	52	4	1	1	0	39.8055	3.98055	2	1	0	36.8	36.8	1	7	0	0	6	3.4	3.4	2.7	20.8443	20.8443	9	0	2	1	1	1	0	0	0	0	0	0	0	0	1	0	1	1	0	1	0	0	1	1	1	0
1255	240	52	4	1	1	0	35.8301	3.58301	2	1	0	19.6	19.6	0	4	0	0	6	21.6	21.6	1.96	31.5716	31.5716	1	1	0	0	0	0	0	0	0	0	0	0	0	0	1	0	0	0	0	1	0	0	0	0	0	0
1256	241	52	4	2	0	1	42.3315	4.23315	2	3	1	18.7	18.7	0	1	1	1	6	0.1	0.1	2.02	39.4081	39.4081		0	2	1	1	1	0	0	0	0	0	0	0	0	1	0	1	1	0	1	0	2	1	1	1	0
1258	243	52	4	1	1	0	33.1753	3.31753	2	1	0	18	18	0	5	0	0	6	14.6	14.6	2.5	23.9675	23.9675	14	0	1	0	0	1	0	0	0	0	0	0	2	0	3	0	1	0	1	1	0	0	1	1	0	0
1260	245	52	4	2	0	0	44.0767	4.40767	2	1	0	29.6	29.6	0	7	0	0	6	19.3	19.3	1.83	32.3722	32.3722	7	0	2	1	1	0	1	0	0	0	0	0	2	1	1	0	0	0	0	1	0	0	1	1	1	0
1261	246	52	4	2	0	1	17.9562	1.79562	2	1	0	35.4	35.4	1	3	0	0	6	1.1	1.1	2.5	36.1417	36.1417	4	0	1	0	1	0	0	0	0	0	0	0	0	0	1	0	1	1	0	1	0	0	0	0	0	0
1262	247	52	4	1	1	1	43.0548	4.30548	2	1	0	25.1	25.1	0	4	0	0	6	4.9	4.9	3.7	18.8622	18.8622	16	1	0	0	0	0	0	0	0	0	0	0	0	0	2	1	1	1	0	1	0	0	1	1	1	0
1263	248	52	4	1	1	1	43.7589	4.37589	2	1	0	27	27	0	4	0	0	6	1.6	1.6	1.62	50.9445	50.9445	9	0	1	0	1	0	0	0	0	0	0	0	0	1	3	0	1	0	1	1	0	0	1	1	0	0
1264	249	52	4	2	0	0	42.0603	4.20603	2	1	0	25.1	25.1	0	3	0	0	6	3.2	3.2	2.9	18.8186	18.8186	12	0	1	0	1	0	0	0	0	0	0	0	0	0	2	1	1	1	0	1	0	0	0	0	1	0
1265	250	52	4	2	0	0	58.6274	5.86274	2	1	0	34.7	34.7	1	7	0	1	7	7	7	2.15	24.0529	24.0529		0	1	0	1	0	0	0	0	0	0	0	0	0	2	1	1	1	0	1	0	0	1	1	1	0
1267	252	52	4	2	0	1	64.6767	6.46767	3	1	0	33	33	1	1	1	0	5	2.1	2.1	2.43	26.9394	26.9394	3	0	2	1	1	1	0	0	0	0	0	0	1	1	2	1	1	1	0	1	0	0	1	1	0	0
1268	253	52	4	1	1	0	44.5315	4.45315	2	2	0	26.7	26.7	0	4	0	0	6	19.1	19.1	1.57	38.837	38.837	7	0	2	1	1	1	0	0	0	0	0	0	2	1	1	0	0	0	0	1	0	0	1	1	1	0
1269	254	52	4	2	0	0	67.5836	6.75836	3	2	0	23.8	23.8	0	4	0	0	6	10.2	10.2	1.27	42.6838	42.6838	11	0	1	0	1	0	0	0	0	0	0	0	0	0	2	1	1	1	0	1	0	0	0	0	1	0
1270	255	52	4	1	1	0	47.5699	4.75699	2	1	0	26.4	26.4	0	4	0	0	6	0.6	0.6	1.1	58.4487	58.4487	6	1	0	0	0	0	0	0	0	0	0	0	0	0	1	0	1	1	0	1	0	0	1	1	0	0
1271	256	52	4	1	1	0	46.989	4.6989	2	1	0	25.2	25.2	0	1	1	0	6	9.4	9.4	0.79	87.5709	87.5709	2	0	2	1	1	1	0	0	0	0	0	0	0	1	1	0	1	1	0	1	0	0	0	0	1	0
1272	257	52	4	2	0	0	63.7288	6.37288	3	1	0	21.4	21.4	0	4	0	0	6	0.3	0.3	0.91	65.6207	65.6207	10	0	1	0	1	0	0	0	0	0	0	0	0	0	2	1	1	1	0	1	0	2	0	0	1	0
1274	259	52	4	2	0	0	65.211	6.5211	3	1	0	23.2	23.2	0	3	0	0	6	0	0	4.9	13.4121	13.4121		0	1	0	1	0	0	0	0	0	0	0	0	0	2	1	1	1	0	1	0	2	0	0	0	0
1276	261	52	4	2	0	0	71.2712	7.12712	3	1	0	31.1	31.1	1	4	0	0	6	5.3	5.3	1.79	27.4671	27.4671	5	1	0	0	0	0	0	0	0	0	0	0	0	0	5	0	0	0	0	1	0	0	0	0	1	0
1277	262	52	4	1	1	1	42.2493	4.22493	2	1	0	35.4	35.4	1	4	0	0	6	15	15	1.68	49.2728	49.2728	10	0	3	1	1	1	0	0	0	1	0	0	2	0	5	0	0	0	0	1	0	0	1	1	1	0
1279	264	52	4	2	0	1	21.6932	2.16932	2	1	0	25.8	25.8	0	4	0	0	5	7.5	7.5	16.2	3.67633	3.67633	43	0	1	0	1	0	0	0	0	0	0	0	0	0	1	0	1	1	0	1	0	0	0	0	1	0
1281	266	52	4	2	0	1	60.7781	6.07781	3	1	0	25.2	25.2	0	4	0	0	6	5.2	5.2	2.11	32.8414	32.8414	10	0	5	1	1	1	0	1	0	1	1	0	2	0	3	0	1	0	1	1	0	0	0	0	0	0
1284	269	52	4	1	1	1	67.2521	6.72521	3	4	0	28.7	28.7	0	1	1	0	6	13.5	13.5	2.03	32.8826	32.8826	10	0	4	1	1	1	0	1	0	0	1	0	2	1	2	1	1	1	0	1	0	0	1	1	1	0
1285	270	52	4	1	1	1	48.0301	4.80301	2	1	0	30.7	30.7	1	4	0	0	6	16.6	16.6	1.95	39.511	39.511	10	0	1	0	1	0	0	0	0	0	0	0	0	1	2	1	1	1	0	1	0	0	1	1	1	0
1287	272	52	4	1	1	0	47.0986	4.70986	2	1	0	26.4	26.4	0	4	0	0	6	2.9	2.9	7.1	6.15297	6.15297	5	0	1	0	1	0	0	0	0	0	0	0	0	0	3	0	1	0	1	1	0	0	1	1	0	0
1288	273	52	4	2	0	1	55.2932	5.52932	2	1	0	22.9	22.9	0	3	0	0	6	4	4	1.45	53.7179	53.7179	7	0	4	1	1	1	0	1	1	0	0	0	2	1	3	0	1	0	1	1	0	0	1	1	1	0
1291	276	52	4	2	0	0	47.3945	4.73945	2	2	0	23.4	23.4	0	7	0	0	6	10.2	10.2	1.08	59.8335	59.8335	13	1	0	0	0	0	0	0	0	0	0	0	0	0	2	1	1	1	0	1	0	0	1	1	1	0
1292	277	52	4	1	1	0	26.2877	2.62877	2	1	0	24.2	24.2	0	1	1	0	6	1.5	1.5	1.5	46.6499	46.6499	8	0	1	0	0	1	0	0	0	0	0	0	0	0	2	1	1	1	0	1	0	0	0	0	0	0
1295	280	52	4	2	0	1	53.8438	5.38438	2	2	0	24.7	24.7	0	4	0	0	6	3.8	3.8	7.1	7.95175	7.95175	7	1	0	0	0	0	0	0	0	0	0	0	0	0	2	1	1	1	0	1	0	0	0	0	0	0
1296	281	52	4	2	0	1	35.0247	3.50247	2	1	0	25.2	25.2	0	3	0	0	6	2	2	2.49	32.2138	32.2138	10	0	2	1	1	0	0	0	1	0	0	0	0	1	2	1	1	1	0	1	0	0	1	1	0	0
1297	282	52	4	1	1	1	52.6658	5.26658	2	1	0	23.1	23.1	0	3	0	0	7	13.6	13.6	1.37	58.6048	58.6048	7	0	1	0	1	0	0	0	0	0	0	0	2	1	1	0	0	0	0	1	0	0	1	1	1	0
1298	283	52	4	2	0	0	56.6767	5.66767	2	1	0	30.8	30.8	1	7	0	0	6	4.9	4.9	1.33	43.5812	43.5812	5	0	2	1	1	1	0	0	0	0	0	0	0	0	1	0	1	1	0	1	0	0	1	1	0	0
1299	284	52	4	2	0	0	42.6219	4.26219	2	1	0	33.3	33.3	1	4	0	0	4	6.3	6.3	1.68	36.2673	36.2673	5	0	1	0	1	0	0	0	0	0	0	0	0	0	2	1	1	1	0	1	0	0	0	0	0	0
1300	285	52	4	2	0	0	37.7425	3.77425	2	3	1	26.6	26.6	0	4	0	0	6	1.7	1.7	1.09	63.3215	63.3215	3	1	0	0	0	0	0	0	0	0	0	0	0	0	1	0	1	1	0	1	0	0	0	0	0	0
1301	286	52	4	1	1	1	43.7534	4.37534	2	1	0	31.2	31.2	1	4	0	0	7	11.2	11.2	1.71	47.7227	47.7227	0	1	0	0	0	0	0	0	0	0	0	0	2	0	2	1	1	1	0	1	0	0	0	0	0	0
1302	287	52	4	2	0	0	47.7452	4.77452	2	1	0	31	31	1	2	0	0	7	6.3	6.3	1.03	63.2068	63.2068		0	2	1	1	0	0	1	0	0	0	0	0	0	2	1	1	1	0	1	0	0	0	0	0	0
1303	288	52	4	1	1	1	49.4493	4.94493	2	1	0	19.8	19.8	0	7	0	0	6	1.4	1.4	1.07	80.8194	80.8194	8	0	2	1	1	0	0	0	0	1	0	0	0	0	2	1	1	1	0	1	0	0	1	1	0	0
1304	289	52	4	2	0	0	48.8356	4.88356	2	1	0	29.5	29.5	0	7	0	0	6	5.5	5.5	2.26	24.2572	24.2572	32	0	2	1	1	0	1	0	0	0	0	0	1	0	2	1	1	1	0	1	0	0	1	1	1	0
1306	291	52	4	2	0	1	47.7425	4.77425	2	1	0	23.8	23.8	0	4	0	0	6	10.6	10.6	2.49	29.4607	29.4607	6	0	1	0	1	0	0	0	0	0	0	0	2	0	4	0	0	1	1	1	0	0	1	1	1	0
1307	292	52	4	1	1	0	50.4219	5.04219	2	1	0	40	40	1	1	1	0	6	2.4	2.4	1.17	53.1718	53.1718	10	0	1	0	0	1	0	0	0	0	0	0	0	0	2	1	1	1	0	1	0	0	0	0	0	0
1310	295	52	4	2	0	1	47.1041	4.71041	2	2	0		26.5		5	0	0	6	9.1	9.1	1.35	62.0329	62.0329	10	0	0	0	0	0	0	0	0	0	0	0	2	0	6	6	0	0		0	0	0	1	1	0	0
1311	296	52	4	2	0	0	38.4137	3.84137	2	2	0	22.6	22.6	0	7	0	0	6	1.8	1.8	1.85	33.2462	33.2462	10	0	1	0	0	0	0	0	0	0	1	0	0	0	2	1	1	1	0	1	0	0	0	0	1	0
1312	297	52	4	2	0	1	47.6466	4.76466	2	2	0	23.5	23.5	0	7	0	0	6	4.3	4.3	1.29	65.2886	65.2886	8	0	1	0	1	0	0	0	0	0	0	0	0	0	2	1	1	1	0	1	0	0	0	0	0	0
1313	298	52	4	1	1	0	27.9288	2.79288	2	1	0	38.1	38.1	1	7	0	0	6	12.3	12.3	1.13	64.9482	64.9482	13	1	0	0	0	0	0	0	0	0	0	0	0	0	1	0	1	1	0	1	0	0	1	1	1	0
1314	299	52	4	2	0	1	52.5233	5.25233	2	2	0	23.3	23.3	0	5	0	0	4	0.4	0.4	1.52	51.7385	51.7385	3	0	1	0	0	1	0	0	0	0	0	0	1	0	2	1	1	1	0	1	0	0	1	1	1	0
1315	300	52	4	3	0	0	44.1342	4.41342	2	1	0	19.7	19.7	0	1	1	0	4	7.4	7.4	2.7	20.22	20.22	9	0	1	0	0	1	0	0	0	0	0	0	0	0	1	0	1	1	0	1	0	0	1	1	1	0
1316	301	52	4	2	0	1	62.7699	6.27699	3	1	0	30.6	30.6	1	7	0	0	6	4.5	4.5	1.8	39.2445	39.2445	12	0	1	0	1	0	0	0	0	0	0	0	1	1	3	0	1	0	1	1	0	0	0	0	0	0
1317	302	52	4	1	1	1	40.4822	4.04822	2	1	0	26.8	26.8	0	7	0	0	6	1.6	1.6	1.36	64.4093	64.4093	6	0	1	0	1	0	0	0	0	0	0	0	0	0	2	1	1	1	0	1	0	0	1	1	0	0
1319	304	52	4	1	1	0	58.4767	5.84767	2	1	0	28.9	28.9	0	4	0	0	6	18.6	18.6	1.24	46.838	46.838	5	0	1	0	1	0	0	0	0	0	0	0	0	0	1	0	0	0	0	1	0	0	1	1	1	0
1321	306	52	4	2	0	0	44.1178	4.41178	2	1	0	19.2	19.2	0	7	0	0	7	9	9	0.91	75.3129	75.3129	4	1	0	0	0	0	0	0	0	0	0	0	0	0	2	1	1	1	0	1	0	0	0	0	0	0
1322	307	52	4	2	0	1	48.8767	4.88767	2	1	0	25.2	25.2	0	4	0	0	7	11.5	11.5	1.91	40.2734	40.2734	4	0	1	0	1	0	0	0	0	0	0	0	2	1	1	0	1	1	0	1	0	0	0	0	1	0
1323	308	52	4	1	1	0	46.0274	4.60274	2	1	0	29.7	29.7	0	3	0	0	5	4.6	4.6	0.78	89.5328	89.5328	3	0	2	1	1	1	0	0	0	0	0	0	0	0	1	0	0	0	0	1	0	0	1	1	1	0
1324	309	52	4	1	1	1	40.3342	4.03342	2	1	0	34	34	1	4	0	0	6	11	11	2.22	35.654	35.654	14	0	1	0	1	0	0	0	0	0	0	0	0	1	2	1	1	1	0	1	0	0	1	1	1	0
1326	311	52	4	1	1	0	42.5014	4.25014	2	1	0	33.5	33.5	1	7	0	0	5	12.3	12.3	1.48	42.3092	42.3092	14	1	0	0	0	0	0	0	0	0	0	0	2	0	2	1	1	1	0	1	0	0	0	0	1	0
1327	312	52	4	1	1	0	54.2493	5.42493	2	1	0	21.8	21.8	0	5	0	0	7	2	2	1.35	43.5379	43.5379	14	1	0	0	0	0	0	0	0	0	0	0	0	0	3	0	1	0	1	1	0	0	1	1	0	0
1330	315	52	4	2	0	1	65.8685	6.58685	3	1	0	26.1	26.1	0	1	1	1	7	0.7	0.7	2.7	23.5197	23.5197		0	2	1	1	1	0	0	0	0	0	0	0	0	2	1	1	1	0	1	0	0	1	1	0	0
1331	316	52	4	2	0	0	47.8411	4.78411	2	1	0	29.3	29.3	0	4	0	0	6	0.1	0.1	2.01	28.1467	28.1467	12	0	1	0	1	0	0	0	0	0	0	0	0	0	2	1	1	1	0	1	0	2	0	0	1	0
1332	317	52	4	2	0	0	41.811	4.1811	2	3	1	27.1	27.1	0	3	0	0	7	6.4	6.4	2.28	25.2142	25.2142	5	0	2	1	1	1	0	0	0	0	0	0	0	1	2	1	1	1	0	1	0	0	1	1	1	0
1333	318	52	4	1	1	1	39.0082	3.90082	2	1	0		26.5		7	0	0	7	9.6	9.6	1.43	61.2481	61.2481	6	0	0	0	0	0	0	0	0	0	0	0	2	0	6	6	0	0		0	0	0	1	1	0	0
1334	319	52	4	3	0	1	42.9123	4.29123	2	3	1	20.4	20.4	0	1	1	0	6	2.9	2.9	1.85	43.6489	43.6489	24	0	1	0	1	0	0	0	0	0	0	0	0	0	2	1	1	1	0	1	0	0	1	1	1	0
1335	320	52	4	1	1	1	44.0849	4.40849	2	2	0	40.5	40.5	1	4	0	0	6	11.4	11.4	2.7	27.4086	27.4086	10	0	1	0	1	0	0	0	0	0	0	0	2	1	2	1	1	1	0	1	0	0	1	1	1	0
1336	321	52	4	1	1	1	46.7534	4.67534	2	2	0	29.4	29.4	0	4	0	0	7	15.5	15.5	1.12	77.94	77.94	7	0	1	0	1	0	0	0	0	0	0	0	0	1	2	1	1	1	0	1	0	0	1	1	1	0
1338	323	52	4	2	0	1	45.211	4.5211	2	1	0	33.2	33.2	1	4	0	1	7	0.2	0.2	4.3	15.492	15.492		0	2	1	1	0	0	0	0	1	0	0	1	0	2	1	1	1	0	1	0	2	0	0	1	0
1339	324	52	4	1	1	1	55.3014	5.53014	2	1	0	30.3	30.3	1	5	0	0	7	16.1	16.1	1.22	66.1879	66.1879	14	0	1	0	1	0	0	0	0	0	0	0	2	1	2	1	1	1	0	1	0	0	0	0	1	0
1340	325	52	4	1	1	0	55.4603	5.54603	2	1	0		26.5		4	0	0	7	14.7	14.7	0.66	105.764	105.764	0	0	0	0	0	0	0	0	0	0	0	0	2	0	6	6	0	0		0	0	0	1	1	1	0
1341	326	52	4	1	1	1	44.9014	4.49014	2	2	0	29.5	29.5	0	4	0	0	7	12.3	12.3	1.33	64.1474	64.1474	2	1	0	0	0	0	0	0	0	0	0	0	0	0	1	0	0	0	0	1	0	0	0	0	1	0
1342	327	52	4	2	0	1	20.0192	2.00192	2	2	0	18.4	18.4	0	3	0	0	6	0.5	0.5	1.36	74.3663	74.3663	6	0	1	0	1	0	0	0	0	0	0	0	0	1	2	1	1	1	0	1	0	0	1	1	1	0
1343	328	52	4	1	1	1	38.7397	3.87397	2	1	0		26.5		7	0	0	6	13.9	13.9	1.1	110.625	110.625		0	0	0	0	0	0	0	0	0	0	0	2	0	6	6	0	0		0	0	0	0	0	0	0
1344	329	52	4	2	0	1	40.8219	4.08219	2	1	0	33.1	33.1	1	4	0	0	6	4.1	4.1	1.83	44.8805	44.8805	11	0	1	0	1	0	0	0	0	0	0	0	1	0	2	1	1	1	0	1	0	0	1	1	0	0
1345	330	52	4	2	0	1	50.2493	5.02493	2	3	1	29.6	29.6	0	4	0	0	6	7.9	7.9	5.1	12.166	12.166	2	0	3	1	1	1	0	1	0	0	0	0	0	1	5	0	0	0	0	1	0	0	1	1	1	0
1346	331	52	4	2	0	1	70.2986	7.02986	3	1	0		26.5		1	1	0	7	1	1	1.64	41.657	41.657	4	0	1	0	0	1	0	0	0	0	0	0	1	0	2	1	1	1	0	1	0	0	1	1	1	0
1347	332	52	4	2	0	0	61.6712	6.16712	3	3	1	34.9	34.9	1	5	0	0	6	10.3	10.3	0.85	72.2989	72.2989	14	1	0	0	0	0	0	0	0	0	0	0	0	0	2	1	1	1	0	1	0	0	0	0	1	0
1348	333	52	4	2	0	0	55.3014	5.53014	2	1	0	20.4	20.4	0	4	0	0	6	7.3	7.3	1.06	57.8945	57.8945	6	1	0	0	0	0	0	0	0	0	0	0	0	0	1	0	1	1	0	1	0	0	0	0	1	0
1350	335	52	4	1	1	1	34.8055	3.48055	2	1	0		26.5		7	0	0	7	10.9	10.9	1.35	67.6304	67.6304	14	1	0	0	0	0	0	0	0	0	0	0	0	0	3	0	1	0	1	1	0	0	1	1	1	0
1351	336	52	4	2	0	0	36.4986	3.64986	2	1	0	36.3	36.3	1	3	0	0	7	10.5	10.5	0.89	81.6172	81.6172	1	1	0	0	0	0	0	0	0	0	0	0	0	0	1	0	1	1	0	1	0	0	0	0	1	0
1352	337	52	4	2	0	1	46.4137	4.64137	2	3	1	35	35	1	1	1	0	6	5.6	5.6	1.8	44.0228	44.0228	5	0	2	1	1	1	0	0	0	0	0	0	0	0	1	0	1	1	0	1	0	0	0	0	0	0
1354	339	52	4	2	0	0	35.0767	3.50767	2	1	0		26.5		4	0	0	7	4.2	4.2	3.1	18.2338	18.2338	10	0	1	0	1	0	0	0	0	0	0	0	0	0	1	0	1	1	0	1	0	0	1	1	0	0
1356	341	52	4	1	1	0	27.0466	2.70466	2	1	0	25.4	25.4	0	7	0	0	6	2	2	1.15	63.9803	63.9803	1	0	1	0	0	0	1	0	0	0	0	0	0	0	3	0	1	0	1	1	0	0	0	0	0	0
1357	342	52	4	2	0	1	55.737	5.5737	2	1	0		26.5		7	0	0	7	10.2	10.2	6.8	8.26714	8.26714	5	0	2	1	1	1	0	0	0	0	0	0	0	1	5	0	0	0	0	1	0	0	0	0	1	0
1358	343	52	4	2	0	1	40.674	4.0674	2	1	0	38.1	38.1	1	4	0	0	7	7.1	7.1	2.07	38.7083	38.7083	7	0	2	1	1	1	0	0	0	0	0	0	1	1	2	1	1	1	0	1	0	0	0	0	1	0
1359	344	52	4	1	1	0	40.5479	4.05479	2	1	0	22.5	22.5	0	4	0	0	7	3.6	3.6	1.34	48.3695	48.3695	3	1	0	0	0	0	0	0	0	0	0	0	1	0	1	0	0	0	0	1	0	0	0	0	1	0
1361	346	52	4	2	0	1	43.3671	4.33671	2	3	1	29.2	29.2	0	7	0	0	6	2.3	2.3	4.6	14.4651	14.4651	22	0	2	1	1	1	0	0	0	0	0	0	0	1	2	1	1	1	0	1	0	0	1	1	1	0
1362	347	52	4	1	1	0	34.7452	3.47452	2	1	0	30.3	30.3	1	3	0	0	6	6.4	6.4	1.3	52.262	52.262	8	0	1	0	1	0	0	0	0	0	0	0	0	1	1	0	1	1	0	1	0	0	1	1	1	0
1365	350	52	4	2	0	0	41.6658	4.16658	2	1	0	31.3	31.3	1	4	0	0	7	1	1	1.44	43.9917	43.9917	9	0	2	1	1	1	0	0	0	0	0	0	0	0	3	0	1	0	1	1	0	0	1	1	1	0
1366	351	52	4	2	0	1	64.3151	6.43151	3	1	0		26.5		4	0	0	6	4	4	1.37	54	54	0	0	1	0	1	0	0	0	0	0	0	0	1	0	1	0	1	1	0	1	0	0	1	1	1	0
1367	352	52	4	1	1	1	41.8548	4.18548	2	2	0		26.5		4	0	0	6	14.4	14.4	1.13	79.8064	79.8064	4	0	2	1	1	1	0	0	0	0	0	0	0	1	1	0	1	1	0	1	0	0	1	1	1	0
1369	354	52	4	2	0	1	47.326	4.7326	2	1	0		26.5		7	0	0	7	0.1	0.1	1.53	53.2386	53.2386		0	1	0	1	0	0	0	0	0	0	0	0	0	2	1	1	1	0	1	0	0	1	1	1	0
1370	355	52	4	1	1	0	47.0466	4.70466	2	2	0	29.8	29.8	0	5	0	0	7	1.9	1.9	1.14	56.1846	56.1846	2	0	1	0	0	1	0	0	0	0	0	0	0	0	1	0	1	1	0	1	0	0	0	0	1	0
1371	356	52	4	1	1	1	59.0795	5.90795	2	1	0	35.5	35.5	1	4	0	0	5	3.4	3.4	1.59	46.7921	46.7921	5	0	1	0	1	0	0	0	0	0	0	0	0	0	3	0	1	0	1	1	0	0	0	0	1	0
1372	357	52	4	2	0	1	56.6986	5.66986	2	1	0	21.2	21.2	0	7	0	0	6	8.6	8.6	4.9	12.2033	12.2033	23	1	0	0	0	0	0	0	0	0	0	0	0	0	2	1	1	1	0	1	0	0	1	1	1	0
1373	358	52	4	2	0	1	65.6219	6.56219	3	1	0	25.8	25.8	0	1	1	0	7	0.2	0.2	3.1	19.9364	19.9364	8	0	2	1	1	1	0	0	0	0	0	0	1	0	2	1	1	1	0	1	0	0	0	0	0	0
1374	359	52	4	2	0	0	48.863	4.8863	2	2	0	35.9	35.9	1	4	0	0	7	2.9	2.9	1.33	46.0402	46.0402	7	0	0	0	0	0	0	0	0	0	0	0	0	0	1	0	0	0	0	1	0	0	1	1	1	0
1375	360	52	4	1	1	1	62.3342	6.23342	3	2	0		26.5		5	0	0	5	8.5	8.5	1.31	57.8031	57.8031	3	0	0	0	0	0	0	0	0	0	0	0	1	0	1	0	1	1	0	1	0	0	0	0	0	0
1376	361	52	4	1	1	1	60.1342	6.01342	3	1	0		26.5		3	0	0	6	29.3	29.3	1.5	49.8367	49.8367	10	0	0	0	0	0	0	0	0	0	0	0	0	0	4	0	0	0	0	0	0	0	1	1	0	0
1377	362	52	4	1	1	1	48.2521	4.82521	2	1	0		26.5		7	0	0	7	10.5	10.5			48.4064	6	0	0	0	0	0	0	0	0	0	0	0	0	0	6	6	0	0		0	0	0	1	1	1	0
1378	363	52	4	2	0	0	53.3781	5.33781	2	1	0	28.5	28.5	0	4	0	0	7	1.8	1.8	1.47	39.5196	39.5196	4	0	0	0	0	0	0	0	0	0	0	0	0	1	2	1	1	1	0	1	0	0	0	0	1	0
1379	364	52	4	2	0	1	38.4384	3.84384	2	1	0		26.5		3	0	0	7	14	14	1.45	60.4698	60.4698	6	1	0	0	0	0	0	0	0	0	0	0	0	0	2	1	1	1	0	1	0	0	1	1	1	0
1381	366	52	4	1	1	0	28.1945	2.81945	2	1	0	30	30	1	7	0	0	7	0.7	0.7	1.44	48.358	48.358	1	0	1	0	0	1	0	0	0	0	0	0	0	0	1	0	1	1	0	1	0	0	0	0	0	0
1382	367	52	4	2	0	1	47.7781	4.77781	2	3	1	27.4	27.4	0	4	0	0	7	0.9	0.9	1.4	59.0841	59.0841	8	0	1	0	1	0	0	0	0	0	0	0	0	0	2	1	1	1	0	1	0	0	1	1	1	0
1383	368	52	4	2	0	0	14.411	1.4411	1	1	0	15.4	15.4	0	7	0	1	6	6.3	6.3	0.57	148.087	148.087		1	0	0	0	0	0	0	0	0	0	0	0	0	1	0	1	1	0	1	0	0	0	0	0	0
1384	369	52	4	1	1	1	58.1205	5.81205	2	3	1		26.5		7	0	0	5	20.6	20.6	1.17	68.2575	68.2575	5	0	1	0	1	0	0	0	0	0	0	0	0	1	4	0	0	0	0	0	0	0	1	1	1	0
1385	370	52	4	2	0	1	43.3699	4.33699	2	2	0		26.5		4	0	0	5	4.1	4.1	1.2	73.4273	73.4273	4	0	1	0	1	0	0	0	0	0	0	0	1	1	1	0	1	1	0	1	0	0	1	1	1	0
1386	371	52	4	1	1	0	45.5178	4.55178	2	1	0		26.5		5	0	0	6	6.9	6.9	0.9	75.5788	75.5788	3	0	1	0	1	0	0	0	0	0	0	0	0	1	1	0	1	1	0	1	0	0	1	1	0	0
1387	372	52	4	2	0	0	27.3342	2.73342	2	2	0	20.5	20.5	0	7	0	1	5	3.8	3.8	2.7	22.7527	22.7527	5	1	0	0	0	0	0	0	0	0	0	0	0	0	2	1	1	1	0	1	0	0	0	0	1	0
1388	373	52	4	2	0	1	53.5534	5.35534	2	1	0		26.5		4	0	0	5	9.8	9.8	1.03	82.2242	82.2242	8	0	1	0	1	0	0	0	0	0	0	0	0	0	2	1	1	1	0	1	0	0	1	1	0	0
1389	374	52	4	2	0	1	49.2411	4.92411	2	1	0	25	25	0	4	0	0	4	1.5	1.5	0.87	101.169	101.169	13	0	1	0	1	0	0	0	0	0	0	0	1	1	3	0	1	0	1	1	0	0	1	1	1	0
1390	375	52	4	1	1	1	48.5781	4.85781	2	1	0		26.5		3	0	0	5	14	14	0.97	91.557	91.557	4	0	0	0	0	0	0	0	0	0	0	0	0	0	1	0	0	0	0	1	0	0	1	1	1	0
1391	376	52	4	2	0	1	58.4055	5.84055	2	1	0	26.7	26.7	0	3	0	0	4	12.8	12.8	1.31	59.4206	59.4206	11	0	1	0	1	0	0	0	0	0	0	0	0	1	2	1	1	1	0	1	0	0	1	1	1	0
1392	377	52	4	1	1	0	53.2959	5.32959	2	1	0	27.5	27.5	0	5	0	0	7	3.4	3.4	1.42	41.2319	41.2319	6	0	0	0	0	0	0	0	0	0	0	0	1	0	6	6	0	0		0	0	0	0	0	1	0
1393	378	52	4	2	0	0	56.6795	5.66795	2	1	0	28	28	0	4	0	0	7	3.9	3.9	0.89	70.8297	70.8297	12	0	1	0	0	1	0	0	0	0	0	0	0	0	2	1	1	1	0	1	0	0	0	0	1	0
1396	381	52	4	2	0	0	51.4521	5.14521	2	1	0	39.8	39.8	1	1	1	0	7	2.2	2.2	0.88	74.4896	74.4896	6	0	2	1	1	1	0	0	0	0	0	0	0	1	2	1	1	1	0	1	0	0	1	1	1	0
1397	382	52	4	2	0	1	60.3863	6.03863	3	1	0	23.2	23.2	0	4	0	0	7	7.3	7.3	2.25	30.471	30.471	5	0	1	0	1	0	0	0	0	0	0	0	0	0	5	0	0	0	0	1	0	0	1	1	1	0
1398	383	52	4	2	0	1	63.1808	6.31808	3	1	0	25.6	25.6	0	1	1	1	7	7.5	7.5	5.9	9.31514	9.31514	4	0	2	1	1	1	0	0	0	0	0	0	1	0	5	0	0	0	0	1	0	0	0	0	0	0
1399	384	52	4	2	0	0	57.9178	5.79178	2	1	0	30	30	1	1	1	0	6	2	2	0.74	87.7705	87.7705	21	0	2	1	1	1	0	0	0	0	0	0	1	0	2	1	1	1	0	1	0	0	0	0	1	0
1400	385	52	4	2	0	1	61.737	6.1737	3	3	1	20.5	20.5	0	4	0	0	7	1.2	1.2	3.26	19.2785	19.2785	7	0	1	0	1	0	0	0	0	0	0	0	1	0	5	0	0	0	0	1	0	0	0	0	0	0
1401	386	52	4	2	0	1	55.1507	5.51507	2	3	1	21.4	21.4	0	7	0	0	7	6.9	6.9	5.2	11.4815	11.4815	14	0	1	0	1	0	0	0	0	0	0	0	1	0	2	1	1	1	0	1	0	0	0	0	0	0
1403	388	52	4	2	0	1	55.8384	5.58384	2	3	1	24.7	24.7	0	4	0	0	6	8.6	8.6	1.16	70.0841	70.0841	2	1	0	0	0	0	0	0	0	0	0	0	0	0	2	1	1	1	0	1	0	0	0	0	1	0
1404	389	52	4	2	0	0	59.0411	5.90411	2	2	0	31	31	1	2	0	0	6	8.7	8.7	1.16	50.57	50.57	2	0	2	1	1	1	0	0	0	0	0	0	1	0	2	1	1	1	0	1	0	0	0	0	1	0
1405	390	52	4	2	0	1	39.8822	3.98822	2	1	0	28.8	28.8	0	3	0	0	6	6.6	6.6	2.23	35.5735	35.5735	0	0	1	0	1	0	0	0	0	0	0	0	0	0	5	0	0	0	0	1	0	0	1	1	0	0
1406	391	52	4	2	0	0	39.9699	3.99699	2	1	0	25.4	25.4	0	4	0	1	4	8.8	8.8	1.52	55.2197	55.2197		0	1	0	1	0	0	0	0	0	0	0	0	0	4	0	0	1	1	1	0	0	0	0	0	0
1407	392	52	4	1	1	1	53.2164	5.32164	2	1	0	25	25	0	4	0	0	6	15.5	15.5	2.39	29.7896	29.7896	4	0	1	0	1	0	0	0	0	0	0	0	0	1	3	0	0	0	1	1	0	0	1	1	1	0
1408	393	52	4	2	0	0	17.1836	1.71836	1	1	0	24	24	0	7	0	0	6	2.2	2.2	0.99	82.1858	82.1858	7	0	1	0	1	0	0	0	0	0	0	0	0	0	4	0	0	0	1	1	0	0	1	1	1	0
1409	394	52	4	1	1	1	48.1644	4.81644	2	1	0	21.1	21.1	0	4	0	0	5	9.8	9.8	1.46	56.009	56.009	0	0	2	1	1	1	0	0	0	0	0	0	0	1	1	0	1	1	0	1	0	0	1	1	0	0
1410	395	52	4	1	1	1	38.411	3.8411	2	4	0	28.5	28.5	0	7	0	0	5	17.2	17.2	1.91	43.3458	43.3458	7	1	0	0	0	0	0	0	0	0	0	0	2	0	1	0	0	0	0	1	0	0	1	1	1	0
1411	396	52	4	1	1	0	49.926	4.9926	2	2	0	26.7	26.7	0	3	0	0	5	20.6	20.6	1.57	37.3928	37.3928	0	1	0	0	0	0	0	0	0	0	0	0	2	0	4	0	0	0	1	1	0	0	0	0	1	0
1412	397	52	4	1	1	1	57.1178	5.71178	2	2	0	24.6	24.6	0	4	0	0	5	3.7	3.7	1.69	44.0688	44.0688	16	1	0	0	0	0	0	0	0	0	0	0	0	0	2	1	1	1	0	1	0	0	1	1	0	0
1413	398	52	4	1	1	1	58.0055	5.80055	2	1	0	26	26	0	4	0	0	6	2.6	2.6	1.7	43.4836	43.4836	3	0	1	0	1	0	0	0	0	0	0	0	0	1	3	0	1	0	1	1	0	0	1	1	0	0
1414	399	52	4	2	0	0	70.9781	7.09781	3	3	1	24.6	24.6	0	1	1	0	7	4.4	4.4	1.52	33.5396	33.5396	14	0	2	1	1	1	0	0	0	0	0	0	0	0	3	0	1	0	1	1	0	0	1	1	1	0
1416	401	52	4	2	0	1	32.3507	3.23507	2	1	0	23	23	0	7	0	0	7	1.9	1.9	2.05	41.5235	41.5235	10	0	1	0	1	0	0	0	0	0	0	0	0	0	2	1	1	1	0	1	0	0	1	1	0	0
1417	402	52	4	2	0	1	43.5096	4.35096	2	1	0	33.2	33.2	1	7	0	0	7	13.6	13.6	1.2	73.3553	73.3553	7	0	1	0	1	0	0	0	0	0	0	0	2	0	4	0	0	0	0	1	0	0	1	1	0	0
1418	403	52	4	2	0	1	61.0192	6.10192	3	1	0	22.2	22.2	0	7	0	0	7	4.7	4.7	1.69	42.8774	42.8774	3	0	2	1	1	1	0	0	0	0	0	0	0	0	1	0	1	1	0	1	0	0	1	1	0	0
1419	404	52	4	2	0	1	27.3041	2.73041	2	2	0	20.1	20.1	0	1	1	0	7	1.1	1.1	1.21	81.3791	81.3791	7	0	1	0	1	0	0	0	0	0	0	0	0	0	2	1	1	1	0	1	0	0	1	1	1	0
1420	405	52	4	1	1	1	39.0055	3.90055	2	1	0		26.5		7	0	0	7	8.9	8.9			48.4064	5	0	0	0	0	0	0	0	0	0	0	0	0	0	6	6	0	0		0	0	0	0	0	0	0
1422	407	52	4	2	0	0	28.1342	2.81342	2	1	0		26.5		7	0	0	7	0.2	0.2			48.4064	0	0	0	0	0	0	0	0	0	0	0	0	2	0	6	6	0	0		1	1	1	0	0	0	0
1423	408	52	4	2	0	1	55.6438	5.56438	2	1	0	27.4	27.4	0	7	0	0	5	2.3	2.3	2.33	30.2002	30.2002	76	0	1	0	1	0	0	0	0	0	0	0	0	0	2	1	1	1	0	1	0	0	1	1	1	0
1424	409	52	4	2	0	1	44.1205	4.41205	2	1	0	34.3	34.3	1	7	0	0	7	2.2	2.2	1.48	77.2773	77.2773		0	1	0	1	0	0	0	0	0	0	0	0	0	1	0	1	1	0	1	0	0	0	0	0	0
1426	411	52	4	1	1	1	39.789	3.9789	2	1	0		26.5		3	0	0	6	15.9	15.9	1.7	49.4196	49.4196	10	0	0	0	0	0	0	0	0	0	0	0	2	0	6	6	0	0		0	0	0	1	1	1	0
1427	412	52	4	2	0	1	50.0932	5.00932	2	1	0	26.8	26.8	0	4	0	0	6	6	6	1.62	48.7274	48.7274	8	0	2	1	1	1	0	0	0	0	0	0	0	0	2	1	1	1	0	1	0	0	0	0	1	0
1428	413	52	4	1	1	1	41.1534	4.11534	2	1	0	26.5	26.5	0	2	0	0	7	9.5	9.5	1.46	58.8365	58.8365	8	0	1	0	1	0	0	0	0	0	0	0	0	1	2	1	1	1	0	1	0	0	1	1	0	0
1429	414	52	4	2	0	1	55.1123	5.51123	2	1	0	29.5	29.5	0	1	1	0	7	2.7	2.7	2.32	30.4712	30.4712	10	0	2	1	1	1	0	0	0	0	0	0	0	0	2	1	1	1	0	1	0	0	1	1	0	0
1430	415	52	4	1	1	1	55.1205	5.51205	2	1	0	28.2	28.2	0	7	0	0	7	18.1	18.1	1.68	45.0132	45.0132	7	0	2	1	1	1	0	0	0	0	0	0	2	1	1	0	0	0	0	1	0	0	0	0	0	0
1431	416	52	4	1	1	0	36.4384	3.64384	2	1	0		26.5		3	0	0	7	11.8	11.8	1.71	37.0754	37.0754	3	0	0	0	0	0	0	0	0	0	0	0	2	0	6	6	0	0		0	0	0	0	0	1	0
1432	417	52	4	2	0	0	46.4575	4.64575	2	2	0	25.4	25.4	0	3	0	0	7	18.7	18.7	1.21	52.4958	52.4958	3	1	0	0	0	0	0	0	0	0	0	0	2	0	2	1	1	1	0	1	0	0	1	1	1	0
1435	420	52	4	2	0	1	50.5041	5.05041	2	3	1	26.6	26.6	0	5	0	0	7	0.1	0.1	2.34	31.1488	31.1488	5	0	1	0	1	0	0	0	0	0	0	0	0	0	4	0	0	0	0	1	0	0	1	1	1	0
1436	421	52	4	2	0	0	59.5014	5.95014	2	1	0	36.4	36.4	1	5	0	0	7	5.4	5.4	0.87	71.374	71.374	4	0	2	1	1	1	0	0	0	0	0	0	1	1	1	0	1	1	0	1	0	0	0	0	0	0
1437	422	52	4	2	0	1	42.8932	4.28932	2	1	0	19.7	19.7	0	5	0	0	7	1.4	1.4	1.77	46.0513	46.0513	23	0	1	0	0	0	0	0	0	0	0	1	0	0	2	1	1	1	0	1	0	0	1	1	1	0
1439	424	52	4	2	0	0	28.5836	2.85836	2	2	0	29	29	0	4	0	0	7	4.3	4.3	1.1	66.7879	66.7879	4	1	0	0	0	0	0	0	0	0	0	0	0	0	3	0	1	0	1	1	0	0	0	0	1	0
1440	425	52	4	2	0	0	88.189	8.8189	3	1	0	28.6	28.6	0	7	0	0	7	3.1	3.1	1.06	45.9521	45.9521	12	1	0	0	0	0	0	0	0	0	0	0	1	0	2	1	1	1	0	1	0	0	1	1	1	0
1441	426	52	4	2	0	0	45.6466	4.56466	2	1	0	30.3	30.3	1	4	0	0	7	3.9	3.9	1.01	65.6843	65.6843	9	1	0	0	0	0	0	0	0	0	0	0	1	0	3	0	1	0	1	1	0	0	0	0	1	0
1442	427	52	4	2	0	1	60.7945	6.07945	3	2	0	22.7	22.7	0	7	0	0	6	4	4	1.3	58.9755	58.9755	6	0	1	0	1	0	0	0	0	0	0	0	0	0	2	1	1	1	0	1	0	0	1	1	0	0
1443	428	52	4	1	1	0	44.7479	4.47479	2	1	0		26.5		3	0	0	7	4.9	4.9	3.66	13.9373	13.9373	4	0	0	0	0	0	0	0	0	0	0	0	0	0	6	6	0	0		0	0	0	0	0	0	0
1444	429	52	4	2	0	1	58.2082	5.82082	2	1	0	41	41	1	7	0	0	7	4.2	4.2	1.91	37.7181	37.7181	2	0	0	0	0	0	0	0	0	0	0	0	2	0	6	6	0	0		0	0	0	0	0	0	0
1445	430	52	4	2	0	1	35.5562	3.55562	2	2	0	24.1	24.1	0	4	0	0	7	3.9	3.9	1.64	53.1715	53.1715		1	0	0	0	0	0	0	0	0	0	0	0	0	1	0	1	1	0	1	0	0	0	0	0	0
1446	431	52	4	2	0	1	38.063	3.8063	2	1	0	20.7	20.7	0	2	0	0	4	4	4	1.36	65.5132	65.5132	30	0	0	0	0	0	0	0	0	0	0	0	0	0	6	6	0	0		0	0	0	0	0	1	0
1448	433	52	4	2	0	1	49.9397	4.99397	2	3	1	29.6	29.6	0	1	1	0	7	0.8	0.8	2.13	35.0375	35.0375	11	0	2	1	1	0	0	0	0	0	0	1	1	0	1	0	1	1	0	1	0	0	1	1	1	0
1449	434	52	4	2	0	0	35.7945	3.57945	2	1	0	29.5	29.5	0	4	0	0	7	6.2	6.2	2.25	26.7272	26.7272	16	0	1	0	1	0	0	0	0	0	0	0	0	0	2	1	1	1	0	1	0	0	1	1	1	0
1451	436	52	4	2	0	0	32.7096	3.27096	2	3	1	22.7	22.7	0	7	0	0	7	4.2	4.2	1.88	33.9388	33.9388	2	0	1	0	1	0	0	0	0	0	0	0	0	0	1	0	1	1	0	1	0	0	0	0	0	0
1452	437	52	4	2	0	1	50.0356	5.00356	2	2	0		26.5		7	0	0	7	0.9	0.9	2.4	30.3094	30.3094	9	0	0	0	0	0	0	0	0	0	0	0	0	0	6	6	0	0		0	0	0	0	0	1	0
1453	438	52	4	1	1	1	41.4685	4.14685	2	1	0	28.7	28.7	0	7	0	0	7	5.8	5.8	1.93	41.8938	41.8938	4	0	1	0	1	0	0	0	0	0	0	0	0	0	1	0	1	1	0	1	0	0	1	1	1	0
1454	439	52	4	1	1	1	57.5425	5.75425	2	1	0		26.5		7	0	0	7	8	8	1.77	41.5481	41.5481	4	1	0	0	0	0	0	0	0	0	0	0	0	0	1	0	0	0	0	1	0	0	0	0	0	0
1456	441	52	4	1	1	1	53.0575	5.30575	2	1	0	27.5	27.5	0	3	0	0	6	0.7	0.7	1.73	44.0794	44.0794	5	0	0	0	0	0	0	0	0	0	0	0	0	2	1	0	1	1	0	1	2	2	1	1	1	0
1457	442	52	4	2	0	1	43.0932	4.30932	2	2	0	30.2	30.2	1	4	0	0	7	1	1	1.42	60.0227	60.0227	2	0	1	0	1	0	0	0	0	0	0	0	1	0	2	1	1	1	0	1	0	0	1	1	1	0
1458	443	52	4	2	0	0	61.2767	6.12767	3	1	0	43	43	1	7	0	0	5	1.9	1.9			48.4064	7	1	0	0	0	0	0	0	0	0	0	0	0	0	2	1	1	1	0	1	0	0	1	1	1	0
1461	446	52	4	2	0	1	52.5918	5.25918	2	2	0	23.9	23.9	0	3	0	0	7	9.7	9.7	4.6	13.5575	13.5575	3	0	1	0	1	0	0	0	0	0	0	0	0	0	2	1	1	1	0	1	0	0	1	1	0	0
1462	447	52	4	2	0	1	45.8027	4.58027	2	2	0	24.1	24.1	0	7	0	0	7	2.4	2.4	1.13	77.6236	77.6236	5	0	2	1	1	1	0	0	0	0	0	0	1	1	2	1	1	1	0	1	0	0	1	1	1	0
1463	448	52	4	2	0	0	37.7726	3.77726	2	1	0	26.4	26.4	0	1	1	0	7	2.9	2.9	1.29	51.6422	51.6422	11	0	2	1	1	1	0	0	0	0	0	0	0	0	2	1	1	1	0	1	0	0	0	0	1	0
1464	449	52	4	2	0	0	45.7973	4.57973	2	1	0	23.1	23.1	0	5	0	0	7	1	1	1	66.4089	66.4089	8	0	1	0	1	0	0	0	0	0	0	0	0	0	2	1	1	1	0	1	0	0	1	1	0	0
1466	451	52	4	2	0	1	47.2411	4.72411	2	3	1	19.5	19.5	0	7	0	0	7	13.8	13.8	1.19	72.184	72.184	6	0	1	0	0	0	0	0	0	1	0	0	0	0	5	0	0	0	0	1	0	0	0	0	1	0
1468	453	52	4	2	0	1	44.2137	4.42137	2	2	0	31.1	31.1	1	4	0	0	6	4.3	4.3	3.2	22.2991	22.2991	6	0	1	0	1	0	0	0	0	0	0	0	1	0	1	0	1	1	0	1	0	0	1	1	1	0
1469	454	52	4	1	1	0	49.9726	4.99726	2	2	0	24.6	24.6	0	4	0	0	5	18.9	18.9	1.38	43.6893	43.6893	7	1	0	0	0	0	0	0	0	0	0	0	2	0	4	0	0	1	1	1	0	0	1	1	1	0
1472	457	52	4	1	1	0	46.3479	4.63479	2	2	0	24.4	24.4	0	7	0	0	6	19.9	19.9	3.9	12.7629	12.7629	3	0	1	0	1	0	0	0	0	0	0	0	2	0	1	0	0	0	0	1	0	0	0	0	0	0
1474	459	52	4	2	0	0	52.7918	5.27918	2	1	0	30.6	30.6	1	3	0	0	7	8.1	8.1	1.18	51.7586	51.7586	30	0	2	1	1	1	0	0	0	0	0	0	0	0	2	1	1	1	0	1	0	0	0	0	1	0
1475	460	52	4	1	1	0	37.4055	3.74055	2	3	1	27	27	0	4	0	0	7	12.2	12.2	1.47	44.2121	44.2121	5	1	0	0	0	0	0	0	0	0	0	0	2	0	1	0	1	1	0	1	0	0	1	1	1	0
1476	461	52	4	2	0	0	39.2055	3.92055	2	2	0	20	20	0	3	0	0	7	1.4	1.4	1.88	32.425	32.425	14	0	2	1	1	1	0	0	0	0	0	0	0	0	2	1	1	1	0	1	0	0	1	1	1	0
1477	462	52	4	2	0	0	48.7836	4.87836	2	1	0	28.7	28.7	0	5	0	0	7	0.1	0.1	0.89	74.8693	74.8693	7	0	1	0	1	0	0	0	0	0	0	0	0	0	2	1	1	1	0	1	0	0	0	0	1	0
1478	463	52	4	1	1	1	60.6658	6.06658	3	1	0	31.1	31.1	1	1	1	0	7	11.8	11.8	1.17	67.0479	67.0479	13	0	2	1	1	1	0	0	0	0	0	0	0	1	1	0	1	1	0	1	0	0	0	0	1	0
1479	464	52	4	1	1	1	35.5562	3.55562	2	3	1	22.8	22.8	0	4	0	0	7	11.6	11.6	1.13	83.4168	83.4168	10	0	1	0	1	0	0	0	0	0	0	0	2	1	4	0	0	1	1	1	0	0	1	1	1	0
1480	465	52	4	2	0	0	66.1616	6.61616	3	2	0	28.7	28.7	0	3	0	0	8	1	1	0.81	74.2577	74.2577	14	1	0	0	0	0	0	0	0	0	0	0	0	0	2	1	1	1	0	1	0	0	1	1	1	0
1481	466	52	4	1	1	0	39.8603	3.98603	2	1	0	35.2	35.2	1	4	0	0	8	15.4	15.4	4	12.9553	12.9553	3	0	1	0	1	0	0	0	0	0	0	0	0	0	4	0	0	1	1	1	0	0	1	1	1	0
1482	467	52	4	2	0	0	71.9397	7.19397	3	3	1	34.9	34.9	1	7	0	0	7	11.8	11.8	1.27	41.3975	41.3975	14	0	1	0	1	0	0	0	0	0	0	0	2	1	2	1	1	1	0	1	0	0	0	0	1	0
1483	468	52	4	2	0	1	67.1616	6.71616	3	3	1	23.4	23.4	0	1	1	0	5	0.8	0.8	1.29	56.9248	56.9248	0	0	2	1	1	1	0	0	0	0	0	0	1	0	2	1	1	1	0	1	0	0	1	1	0	0
1484	469	52	4	2	0	1	42.6986	4.26986	2	3	1	27.5	27.5	0	7	0	0	8	3.4	3.4	1.85	43.7144	43.7144	4	0	1	0	1	0	0	0	0	0	0	0	0	1	2	1	1	1	0	1	0	0	1	1	0	0
1485	470	52	4	2	0	1	33.4466	3.34466	2	1	0	28.1	28.1	0	3	0	0	7	21.4	21.4	1.73	50.5898	50.5898	7	0	1	0	1	0	0	0	0	0	0	0	2	0	2	1	1	1	0	1	0	0	1	1	1	0
1487	472	52	4	1	1	0	35.7096	3.57096	2	3	1	30.3	30.3	1	4	0	0	7	1.4	1.4	0.95	75.8462	75.8462	28	0	1	0	1	0	0	0	0	0	0	0	1	0	3	0	1	0	1	1	0	0	1	1	1	0
1488	473	52	4	2	0	0	60.0301	6.00301	3	1	0	27.1	27.1	0	3	0	0	7	6.6	6.6	1.08	54.7515	54.7515	23	0	1	0	1	0	0	0	0	0	0	0	0	0	3	0	1	0	1	1	0	0	1	1	1	0
1489	474	52	4	2	0	0	53.189	5.3189	2	2	0	25	25	0	7	0	0	8	1.3	1.3	1.23	49.0886	49.0886	2	1	0	0	0	0	0	0	0	0	0	0	0	0	2	1	1	1	0	1	0	0	0	0	1	0
1490	475	52	4	2	0	1	47.674	4.7674	2	1	0	17.2	17.2	0	1	1	0	7	12.1	12.1	1.83	42.7714	42.7714	19	0	1	0	0	1	0	0	0	0	0	0	2	0	2	1	1	1	0	1	0	0	1	1	0	0
1491	476	52	4	2	0	0	39.7342	3.97342	2	1	0	24.4	24.4	0	4	0	0	8	1.7	1.7	1.11	61.0841	61.0841	1	0	1	0	1	0	0	0	0	0	0	0	0	0	2	1	1	1	0	1	0	0	0	0	0	0
1492	477	52	4	2	0	1	55.6493	5.56493	2	3	1	28.2	28.2	0	4	0	0	7	1.4	1.4	1.93	37.9217	37.9217	10	0	1	0	1	0	0	0	0	0	0	0	1	0	2	1	1	1	0	1	0	0	0	0	1	0
1494	479	52	4	2	0	1	36.2356	3.62356	2	1	0	31.5	31.5	1	4	0	0	8	8.5	8.5	1.43	62.4527	62.4527	5	1	0	0	0	0	0	0	0	0	0	0	0	0	2	1	1	1	0	1	0	0	1	1	0	0
1495	480	52	4	2	0	1	29.6137	2.96137	2	1	0	19	19	0	4	0	0	8	0.3	0.3	1.04	96.1526	96.1526	4	0	1	0	1	0	0	0	0	0	0	0	1	0	2	1	1	1	0	1	0	0	0	0	0	0
1496	481	52	4	2	0	1	45.5507	4.55507	2	2	0	27.8	27.8	0	7	0	0	7	7	7	2.6	28.3943	28.3943	7	0	1	0	1	0	0	0	0	0	0	0	1	0	2	1	1	1	0	1	0	0	1	1	0	0
1497	482	52	4	1	1	1	55.4603	5.54603	2	2	0	25	25	0	7	0	0	7	12.3	12.3	1.07	77.4779	77.4779	14	1	0	0	0	0	0	0	0	0	0	0	2	0	2	1	1	1	0	1	0	0	0	0	1	0
1498	483	52	4	2	0	1	26.3342	2.63342	2	2	0	27.3	27.3	0	3	0	0	7	12.3	12.3	1.59	58.8938	58.8938	4	0	1	0	1	0	0	0	0	0	0	0	0	1	2	1	1	1	0	1	0	0	1	1	1	0
1499	484	52	4	1	1	0	49.737	4.9737	2	1	0		26.5		3	0	0	6	15.5	15.5	1.09	58.2048	58.2048	5	0	0	0	0	0	0	0	0	0	0	0	2	2	1	0	0	0	0	1	2	2	0	0	0	0
1500	485	52	4	1	1	1	55.337	5.5337	2	1	0	25.7	25.7	0	7	0	0	8	10	10	1.58	48.4064	48.4064	2	0	2	1	1	1	0	0	0	0	0	0	0	1	2	1	1	1	0	1	0	0	1	1	1	0
1503	488	52	4	1	1	0	31.589	3.1589	2	1	0	31.8	31.8	1	3	0	0	4	2.8	2.8	3.1	18.686	18.686	1	1	0	0	0	0	0	0	0	0	0	0	0	0	2	1	1	1	0	1	0	0	1	1	0	0
1506	491	52	4	2	0	0	53.7644	5.37644	2	1	0	22.9	22.9	0	7	0	0	5	10.2	10.2	1.56	36.6803	36.6803	4	0	1	0	1	0	0	0	0	0	0	0	0	0	2	1	1	1	0	1	0	0	0	0	1	0
1507	492	52	4	1	1	0	43.8603	4.38603	2	1	0	28.3	28.3	0	3	0	0	8	12.1	12.1	3	17.836	17.836	10	1	0	0	0	0	0	0	0	0	0	0	2	0	5	0	0	0	0	0	0	0	1	1	1	0
1509	494	52	4	2	0	1	44.1644	4.41644	2	1	0	29.8	29.8	0	2	0	0	8	6.1	6.1	1.65	49.685	49.685	4	0	2	1	1	1	0	0	0	0	0	0	0	1	1	0	1	1	0	1	0	0	1	1	1	0
1510	495	52	4	2	0	1	59.9233	5.99233	2	1	0	23.7	23.7	0	4	0	0	5	13.9	13.9	1.1	72.6179	72.6179	14	0	3	1	0	1	0	1	0	1	0	0	2	1	2	1	1	1	0	1	0	0	0	0	0	0
1511	496	52	4	2	0	0	57.0274	5.70274	2	2	0	27.1	27.1	0	4	0	0	6	4.2	4.2	1.5	37.59	37.59	7	0	1	0	0	0	0	1	0	0	0	0	0	0	2	1	1	1	0	1	0	0	1	1	0	0
1512	497	52	4	3	0	0	32.4575	3.24575	2	2	0	21.3	21.3	0	1	1	0	8	6.8	6.8	1.03	70.3724	70.3724	11	0	0	0	0	0	0	0	0	0	0	0	0	0	2	1	1	1	0	1	0	0	1	1	1	0
1513	498	52	4	1	1	1	76.5425	7.65425	3	6	0		26.5		7	0	0	8	0.3	0.3	1.81	35.3877	35.3877	7	0	0	0	0	0	0	0	0	0	0	0	0	0	6	6	0	0		1	0	0	1	1	1	0
1514	499	52	4	2	0	0	64.4329	6.44329	3	3	1	26.6	26.6	0	3	0	0	7	1.9	1.9	1.36	40.1722	40.1722	4	0	1	0	1	0	0	0	0	0	0	0	1	0	2	1	1	1	0	1	0	0	0	0	1	0
1515	500	52	4	1	1	1	53.6247	5.36247	2	1	0	23	23	0	4	0	0	8	14.5	14.5	0.98	87.2791	87.2791	3	0	1	0	1	0	0	0	0	0	0	0	0	1	2	1	1	1	0	1	0	0	1	1	1	0
1516	501	52	4	1	1	1	52.074	5.2074	2	1	0	29.4	29.4	0	4	0	0	8	15	15	1.42	56.353	56.353	5	0	1	0	1	0	0	0	0	0	0	0	2	1	4	0	0	1	1	1	0	0	0	0	1	0
1517	502	52	4	2	0	1	50.7479	5.07479	2	1	0	20.6	20.6	0	7	0	0	8	1.1	1.1	1.18	71.1498	71.1498	12	0	1	0	1	0	0	0	0	0	0	0	0	0	2	1	1	1	0	1	0	0	1	1	0	0
1518	503	52	4	2	0	1	33.7726	3.37726	2	1	0	24.1	24.1	0	4	0	0	8	5	5	1.68	52.2959	52.2959	4	0	1	0	1	0	0	0	0	0	0	0	0	1	1	0	1	1	0	1	0	0	0	0	0	0
1519	504	52	4	1	1	1	52.8603	5.28603	2	1	0		26.5		3	0	0	8	10.7	10.7	1.29	62.9407	62.9407	2	0	0	0	0	0	0	0	0	0	0	0	0	2	6	6	0	0		0	0	0	0	0	0	0
1521	506	52	4	2	0	0	38.2137	3.82137	2	1	0	29.3	29.3	0	7	0	0	8	8.2	8.2	1.4	46.633	46.633	2	1	0	0	0	0	0	0	0	0	0	0	0	0	1	0	1	1	0	1	0	0	0	0	0	0
1522	507	52	4	1	1	0	41.1534	4.11534	2	1	0	34.5	34.5	1	7	0	0	5	10.3	10.3	1.06	63.9439	63.9439	2	1	0	0	0	0	0	0	0	0	0	0	0	0	1	0	1	1	0	1	0	0	1	1	0	0
1523	508	52	4	1	1	1	29.0521	2.90521	2	2	0	29.1	29.1	0	4	0	0	6	7.8	7.8	1.6	57.3438	57.3438		0	1	0	1	0	0	0	0	0	0	0	0	0	4	0	0	0	1	1	0	0	1	1	1	0
1524	509	52	4	2	0	1	65.8986	6.58986	3	1	0	23.3	23.3	0	7	0	0	5	9.9	9.9	2.1	31.8636	31.8636	3	0	2	1	1	1	0	0	0	0	0	0	0	1	2	1	1	1	0	1	0	0	1	1	0	0
1525	510	52	4	2	0	0	47.0247	4.70247	2	2	0	19.9	19.9	0	5	0	0	5	3.5	3.5	1.56	38.4587	38.4587	7	0	1	0	1	0	0	0	0	0	0	0	0	0	1	0	1	1	0	1	0	0	1	1	1	0
1526	511	52	4	2	0	0	62.3671	6.23671	3	3	1	26.4	26.4	0	3	0	0	5	10.5	10.5	2.46	19.9084	19.9084	14	0	1	0	1	0	0	0	0	0	0	0	0	0	2	1	1	1	0	1	0	0	0	0	1	0
1527	512	52	4	1	1	1	26.926	2.6926	2	2	0	24.6	24.6	0	6	0	0	5	5.5	5.5	1.46	65.0206	65.0206	7	1	0	0	0	0	0	0	0	0	0	0	0	0	1	0	0	0	0	1	0	0	1	1	1	0
1528	513	52	4	1	1	1	50.6466	5.06466	2	3	1	25.5	25.5	0	4	0	0	5	7.8	7.8	1.39	58.4095	58.4095	7	0	1	0	1	0	0	0	0	0	0	0	0	1	1	0	0	0	0	1	0	0	1	1	1	0
1529	514	52	4	1	1	1	40.6384	4.06384	2	1	0	28.1	28.1	0	4	0	0	5	8	8	1.14	79.6385	79.6385	3	0	1	0	1	0	0	0	0	0	0	0	0	1	2	1	1	1	0	1	0	0	0	0	0	0
1530	515	52	4	2	0	1	38.789	3.8789	2	1	0	28.6	28.6	0	4	0	0	4	3.4	3.4	2.19	36.6409	36.6409	7	0	1	0	1	0	0	0	0	0	0	0	0	0	2	1	1	1	0	1	0	0	0	0	1	0
1531	516	52	4	1	1	1	41.5589	4.15589	2	1	0	32.9	32.9	1	7	0	0	4	1.3	1.3	1.28	68.7853	68.7853	3	0	1	0	1	0	0	0	0	0	0	0	1	1	3	0	1	0	1	1	0	0	1	1	1	0
1532	517	52	4	2	0	0	56.4877	5.64877	2	1	0	23.6	23.6	0	4	0	0	6	9.8	9.8	1.71	32.2048	32.2048	11	0	2	1	1	1	0	0	0	0	0	0	0	0	2	1	1	1	0	0	0	0	1	1	1	0
1533	518	52	4	2	0	0	56.3863	5.63863	2	1	0	23.6	23.6	0	4	0	0	5	9.7	9.7	1.11	54.3409	54.3409	0	0	2	1	1	1	0	0	0	0	0	0	0	0	2	1	1	1	0	0	0	0	0	0	1	0
1534	519	52	4	2	0	1	63.2082	6.32082	3	1	0	19.2	19.2	0	1	1	0	5	9	9	2.31	28.9374	28.9374	2	0	2	1	1	1	0	0	0	0	0	0	1	1	1	0	1	1	0	1	0	0	1	1	1	0
1535	520	52	4	1	1	0	39.4027	3.94027	2	3	1	24	24	0	4	0	0	5	14.2	14.2	3.43	15.6518	15.6518	1	0	1	0	1	0	0	0	0	0	0	0	0	0	5	0	0	0	0	1	0	0	1	1	0	0
1536	521	52	4	2	0	1	54.4411	5.44411	2	3	1	25.5	25.5	0	1	1	0	5	2.3	2.3	1.16	70.7754	70.7754	12	0	2	1	0	1	0	0	1	0	0	0	1	1	3	0	1	0	1	1	0	0	1	1	1	0
1537	522	52	4	2	0	1	52.1507	5.21507	2	2	0	21.2	21.2	0	4	0	0	4	3.2	3.2	1.88	40.1183	40.1183	14	0	1	0	1	0	0	0	0	0	0	0	0	1	2	1	1	1	0	1	0	0	1	1	1	0
1538	523	52	4	2	0	0	51.1973	5.11973	2	1	0	37.8	37.8	1	7	0	0	8	11.4	11.4	1.05	60.2746	60.2746	8	0	3	1	1	1	0	0	0	1	0	0	1	1	2	1	1	1	0	1	0	0	1	1	1	0
1540	525	52	4	2	0	1	49.9781	4.99781	2	2	0	26.1	26.1	0	7	0	0	8	0.7	0.7	1.22	68.7098	68.7098	7	0	2	1	1	1	0	0	0	0	0	0	0	0	1	0	1	1	0	1	0	0	1	1	0	0
1541	526	52	4	1	1	0	58.8767	5.88767	2	1	0	25.1	25.1	0	2	0	0	8	19.1	19.1	1.76	30.5844	30.5844	4	0	2	1	1	0	0	1	0	0	0	0	2	1	3	0	0	0	1	1	0	0	1	1	1	0
1544	529	52	4	2	0	0	48.4329	4.84329	2	2	0	23.3	23.3	0	7	0	0	8	9.3	9.3	2.16	25.694	25.694	7	0	1	0	1	0	0	0	0	0	0	0	1	0	2	1	1	1	0	1	0	0	1	1	1	0
1545	530	52	4	2	0	0	38.5699	3.85699	2	2	0	19.7	19.7	0	1	1	0	7	3.2	3.2	1.01	69.0321	69.0321	23	0	2	1	1	1	0	0	0	0	0	0	0	1	2	1	1	1	0	1	0	0	1	1	1	0
1546	531	52	4	2	0	1	46.1452	4.61452	2	2	0	19.7	19.7	0	1	1	1	8	3.2	3.2	1.8	44.1059	44.1059	8	0	2	1	1	1	0	0	0	0	0	0	0	1	2	1	1	1	0	1	0	0	0	0	1	0
1547	532	52	4	1	1	1	32.5644	3.25644	2	1	0	23.7	23.7	0	4	0	0	8	5.8	5.8	1.18	80.8439	80.8439	2	0	1	0	1	0	0	0	0	0	0	0	0	1	1	0	1	1	0	1	0	0	0	0	0	0
1548	533	52	4	1	1	0	24.2822	2.42822	2	1	0	23.5	23.5	0	7	0	0	8	5.8	5.8	1.25	58.9793	58.9793	3	0	1	0	0	1	0	0	0	0	0	0	0	0	1	0	1	1	0	1	0	0	0	0	0	0
1549	534	52	4	2	0	1	67.9479	6.79479	3	1	0	36.7	36.7	1	1	1	0	8	12.9	12.9	1.17	63.7044	63.7044	7	0	2	1	1	1	0	0	0	0	0	0	2	1	1	0	1	1	0	1	0	0	1	1	1	0
1551	536	52	4	1	1	1	68.4795	6.84795	3	1	0	25.9	25.9	0	1	1	0	8	3.8	3.8	0.95	81.6426	81.6426	14	0	2	1	1	1	0	0	0	0	0	0	1	0	3	0	1	0	1	1	2	2	1	1	1	0
1552	537	52	4	2	0	0	55.337	5.5337	2	1	0	27.6	27.6	0	4	0	0	8	18.3	18.3	1.07	57.2266	57.2266	7	0	2	1	1	1	0	0	0	0	0	0	2	1	1	0	1	1	0	1	0	0	0	0	1	0
1553	538	52	4	2	0	0	42.4575	4.24575	2	1	0	32	32	1	7	0	0	7	1.8	1.8	1.29	49.9703	49.9703	9	0	1	0	0	1	0	0	0	0	0	0	1	0	2	1	1	1	0	1	0	0	1	1	0	0
1554	539	52	4	2	0	0	61.863	6.1863	3	1	0	22.4	22.4	0	4	0	0	7	10.3	10.3	1.39	39.8391	39.8391		1	0	0	0	0	0	0	0	0	0	0	0	0	3	0	1	0	1	1	0	0	0	0	0	0
1556	541	52	4	2	0	1	69.5452	6.95452	3	3	1	25.4	25.4	0	4	0	0	8	5.7	5.7	2.49	25.2772	25.2772	5	0	1	0	0	0	0	0	0	0	0	1	0	0	1	0	1	1	0	1	0	0	0	0	0	0
1557	542	52	4	2	0	1	60.5151	6.05151	3	1	0	23.2	23.2	0	5	0	0	6	5.8	5.8	1.17	67.119	67.119	0	0	2	1	1	0	0	0	0	0	0	1	1	0	2	1	1	1	0	1	0	0	1	1	0	0
1558	543	52	4	1	1	1	46.6548	4.66548	2	1	0	26.8	26.8	0	3	0	0	7	6.8	6.8	1.83	43.0787	43.0787	10	0	1	0	1	0	0	0	0	0	0	0	0	1	5	0	0	0	0	1	0	0	0	0	0	0
1559	544	52	4	2	0	0	47.6274	4.76274	2	1	0	25.5	25.5	0	7	0	0	8	14.3	14.3	1.91	29.9829	29.9829	17	1	0	0	0	0	0	0	0	0	0	0	2	0	2	1	1	1	0	1	0	0	1	1	1	0
1561	546	52	4	2	0	1	53.6055	5.36055	2	1	0	31.5	31.5	1	4	0	0	8	1.5	1.5	1.02	83.1694	83.1694	14	1	0	0	0	0	0	0	0	0	0	0	0	0	1	0	1	0	0	1	0	0	0	0	1	0
1562	547	52	4	1	1	1	59.3041	5.93041	2	3	1	29.2	29.2	0	4	0	0	8	1.7	1.7	1	81.842	81.842	20	0	1	0	1	0	0	0	0	0	0	0	1	0	2	1	1	1	0	1	0	0	1	1	1	0
1563	548	52	4	1	1	0	62.5699	6.25699	3	3	1	29.2	29.2	0	4	0	0	8	1.7	1.7	1.45	37.6672	37.6672	10	0	1	0	1	0	0	0	0	0	0	0	1	0	2	1	1	1	0	1	0	0	1	1	1	0
1564	549	52	4	2	0	0	14.1863	1.41863	1	1	0	19.3	19.3	0	7	0	0	8	0.3	0.3	4.43	13.7139	13.7139	3	1	0	0	0	0	0	0	0	0	0	0	0	0	4	0	0	0	0	1	1	0	0	0	1	0
1565	550	52	4	2	0	0	69.2959	6.92959	3	1	0	31.9	31.9	1	1	1	0	8	1.5	1.5	2.9	15.5417	15.5417	5	0	2	1	1	1	0	0	0	0	0	0	1	0	2	1	1	1	0	1	0	0	0	0	1	0
1566	551	52	4	1	1	1	50.4247	5.04247	2	1	0	23.2	23.2	0	4	0	0	8	3.9	3.9	1.5	53.3545	53.3545	1	1	0	0	0	0	0	0	0	0	0	0	0	0	2	1	1	1	0	1	0	0	1	1	1	0
1567	552	52	4	3	0	0	36.1945	3.61945	2	1	0	23.6	23.6	0	1	1	0	8	4.5	4.5	1.94	31.8838	31.8838	5	0	1	0	1	0	0	0	0	0	0	0	0	1	2	1	1	1	0	1	0	0	1	1	0	0
1568	553	52	4	1	1	0	43.789	4.3789	2	1	0	42.9	42.9	1	7	0	0	8	2.4	2.4	3.5	14.8107	14.8107	9	0	1	0	1	0	0	0	0	0	0	0	0	0	1	0	0	0	0	1	0	0	1	1	1	0
1570	555	52	4	2	0	1	60.3644	6.03644	3	1	0	27.4	27.4	0	3	0	0	8	2.1	2.1	3.2	19.9074	19.9074	13	1	0	0	0	0	0	0	0	0	0	0	0	0	2	1	1	1	0	1	0	0	0	0	1	0
1571	556	52	4	1	1	0	51.9507	5.19507	2	1	0	29.8	29.8	0	5	0	0	8	16.5	16.5	0.97	65.9853	65.9853	6	0	1	0	1	0	0	0	0	0	0	0	0	1	2	1	1	1	0	1	0	0	0	0	0	0
1572	557	52	4	2	0	0	46.4795	4.64795	2	1	0	20.2	20.2	0	4	0	0	8	3.3	3.3	1.23	51.4577	51.4577	14	0	1	0	1	0	0	0	0	0	0	0	0	0	2	1	1	1	0	1	0	0	0	0	0	0
1573	558	52	4	1	1	0	53.8658	5.38658	2	2	0	25.5	25.5	0	4	0	0	8	15.4	15.4	1.85	29.8264	29.8264	17	0	2	1	1	1	0	0	0	0	0	0	2	0	1	0	1	1	0	1	0	0	0	0	1	0
1574	559	52	4	2	0	1	36.1781	3.61781	2	1	0	24.7	24.7	0	4	0	0	7	6	6	1.48	59.9351	59.9351	5	0	1	0	1	0	0	0	0	0	0	0	0	0	1	0	1	1	0	1	0	0	1	1	1	0
1575	560	52	4	2	0	1	47.4986	4.74986	2	1	0	26.1	26.1	0	4	0	0	8	4.9	4.9	1.82	43.1088	43.1088	27	0	1	0	1	0	0	0	0	0	0	0	0	1	2	1	1	1	0	1	0	0	1	1	1	0
1576	561	52	4	2	0	1	45.937	4.5937	2	1	0	30.9	30.9	1	4	0	0	8	3.8	3.8	1.35	62.5435	62.5435	11	0	2	1	1	1	0	0	0	0	0	0	0	0	2	1	1	1	0	1	0	0	0	0	0	0
1578	563	52	4	1	1	1	31.1918	3.11918	2	1	0	30.6	30.6	1	3	0	0	8	8.8	8.8	2.31	36.2354	36.2354	6	0	1	0	1	0	0	0	0	0	0	0	0	0	2	1	1	1	0	1	0	0	1	1	1	0
1579	564	52	4	2	0	1	33.526	3.3526	2	2	0	32.3	32.3	1	7	0	0	8	2.3	2.3	1.39	65.874	65.874	10	0	1	0	1	0	0	0	0	0	0	0	0	0	2	1	1	1	0	1	0	0	1	1	1	0
1581	566	52	4	2	0	0	62.0082	6.20082	3	1	0	20.2	20.2	0	3	0	0	8	1.4	1.4	1.6	33.573	33.573	13	0	1	0	0	1	0	0	0	0	0	0	0	0	2	1	1	1	0	1	0	0	0	0	0	0
1582	567	52	4	1	1	0	33.2438	3.32438	2	1	0	28.1	28.1	0	3	0	0	8	1.6	1.6	0.88	84.6534	84.6534	4	1	0	0	0	0	0	0	0	0	0	0	0	0	1	0	1	1	0	1	0	0	0	0	0	0
1583	568	52	4	1	1	0	64.2712	6.42712	3	2	0	28.5	28.5	0	4	0	0	8	12.8	12.8	1.26	44.1082	44.1082	7	0	0	0	0	0	0	0	0	0	0	0	2	0	1	0	0	0	0	1	0	0	0	0	1	0
1584	569	52	4	1	1	1	48.2	4.82	2	2	0	27.5	27.5	0	4	0	0	6	10.7	10.7	1.15	74.7254	74.7254	0	0	1	0	1	0	0	0	0	0	0	0	0	0	1	0	1	1	0	1	0	0	0	0	1	0
1586	571	52	4	2	0	1	52.9342	5.29342	2	1	0	22.1	22.1	0	7	0	0	8	7.4	7.4	1.72	44.4278	44.4278	7	1	0	0	0	0	0	0	0	0	0	0	0	0	2	1	1	1	0	1	0	0	0	0	0	0
1587	572	52	4	2	0	1	73.4822	7.34822	3	3	1	34.3	34.3	1	7	0	0	8	9.4	9.4	1.95	33.0423	33.0423	16	0	2	1	1	1	0	0	0	0	0	0	1	0	2	1	1	1	0	1	0	0	0	0	0	0
1589	574	52	4	2	0	0	37.3726	3.73726	2	1	0	21.1	21.1	0	7	0	0	9	1	1	0.89	81.1177	81.1177	5	0	1	0	1	0	0	0	0	0	0	0	1	1	2	1	1	1	0	1	0	0	1	1	1	0
1591	576	52	4	2	0	1	39.1507	3.91507	2	1	0	28.3	28.3	0	7	0	0	8	1.2	1.2	0.75	115.431	115.431	9	0	1	0	1	0	0	0	0	0	0	0	0	0	2	1	1	1	0	1	0	0	1	1	1	0
1592	577	52	4	2	0	0	48.537	4.8537	2	1	0	26.9	26.9	0	7	0	0	8	4.5	4.5	2.8	18.7609	18.7609	4	1	0	0	0	0	0	0	0	0	0	0	1	0	2	1	1	1	0	1	0	0	0	0	0	0
1593	578	52	4	2	0	0	29.4849	2.94849	2	1	0	27.1	27.1	0	4	0	0	9	7.5	7.5	1.74	38.1213	38.1213	4	0	1	0	1	0	0	0	0	0	0	0	0	0	1	0	1	1	0	1	0	0	1	1	1	0
1596	581	52	4	1	1	1	37.3973	3.73973	2	2	0	23.5	23.5	0	1	1	0	8	11.7	11.7	1.47	59.9131	59.9131	16	0	1	0	0	1	0	0	0	0	0	0	2	0	2	1	1	1	0	1	0	0	1	1	0	0
1598	583	52	4	1	1	1	41.9479	4.19479	2	1	0	25.8	25.8	0	3	0	0	9	25.2	25.2	1.5	56.628	56.628	4	0	1	0	1	0	0	0	0	0	0	0	2	0	1	0	0	0	0	1	0	0	1	1	1	0
1600	585	52	4	2	0	1	58.7753	5.87753	2	1	0	27.5	27.5	0	1	1	0	8	10.4	10.4	1.32	58.724	58.724	13	0	2	1	1	1	0	0	0	0	0	0	0	1	1	0	1	1	0	1	0	0	0	0	0	0
1602	587	52	4	2	0	1	43.9233	4.39233	2	1	0	33	33	1	4	0	0	8	2.9	2.9	1.62	50.8857	50.8857	12	0	1	0	1	0	0	0	0	0	0	0	1	1	2	1	1	1	0	1	0	0	1	1	1	0
1603	588	52	4	3	0	1	41.0493	4.10493	2	1	0	22.3	22.3	0	1	1	0	9	9.7	9.7	1.41	61.4131	61.4131	7	0	0	0	0	0	0	0	0	0	0	0	0	0	2	1	1	1	0	1	0	0	0	0	0	0
1605	590	52	4	2	0	1	28.4932	2.84932	2	2	0	26.2	26.2	0	7	0	0	9	0.1	0.1	1.83	48.9406	48.9406	2	0	1	0	1	0	0	0	0	0	0	0	1	0	1	0	1	1	0	1	0	1	1	1	1	0
1608	593	52	4	2	0	0	29.5507	2.95507	2	1	0	31.9	31.9	1	7	0	0	4	0.7	0.7	1.6	42.1706	42.1706	4	0	0	0	0	0	0	0	0	0	0	0	0	0	6	6	0	0		1	0	0	0	0	0	0
1609	594	52	4	2	0	1	29.9644	2.99644	2	1	0	25.8	25.8	0	5	0	0	9	7.7	7.7			48.4064	10	0	1	0	1	0	0	0	0	0	0	0	1	0	2	1	1	1	0	1	0	0	1	1	0	0
1610	595	52	4	2	0	1	44.474	4.4474	2	1	0	24.8	24.8	0	4	0	0	8	1	1	2.71	27.2119	27.2119	20	0	1	0	1	0	0	0	0	0	0	0	0	0	2	1	1	1	0	1	0	0	0	0	1	0
1611	596	52	4	2	0	1	69.5479	6.95479	3	1	0		26.5		7	0	0	8	0.4	0.4	1.22	59.8847	59.8847	4	0	1	0	1	0	0	0	0	0	0	0	0	0	2	1	1	1	0	1	0	0	1	1	1	0
1612	597	52	4	2	0	1	27.9014	2.79014	2	1	0	21.9	21.9	0	4	0	0	8	1.9	1.9			48.4064	19	1	0	0	0	0	0	0	0	0	0	0	0	0	2	1	1	1	0	1	0	0	0	0	0	0
1613	599	52	4	2	0	0	27.9945	2.79945	2	2	0	33.7	33.7	1	3	0	0	8	16.1	16.1			48.4064	9	1	0	0	0	0	0	0	0	0	0	0	0	0	2	1	1	1	0	1	0	0	0	0	1	0
1614	600	52	4	2	0	1	57.6329	5.76329	2	2	0	24.2	24.2	0	3	0	0	9	0.5	0.5			48.4064	10	0	2	1	1	1	0	0	0	0	0	0	0	0	2	1	1	1	0	1	0	0	1	1	1	0
1617	603	52	4	2	0	1	32.1096	3.21096	2	1	0	32.8	32.8	1	5	0	0	7	6.4	6.4	1.06	92.3305	92.3305	50	0	1	0	1	0	0	0	0	0	0	0	1	0	1	0	1	1	0	1	0	0	1	1	0	0
1618	604	52	4	2	0	0	19.9726	1.99726	2	1	0	32.1	32.1	1	7	0	0	5	3.5	3.5	1.02	77.7345	77.7345	21	0	1	0	0	1	0	0	0	0	0	0	0	0	1	0	1	1	0	1	0	0	0	0	1	0
1619	605	52	4	2	0	1	36.5863	3.65863	2	1	0	26.9	26.9	0	2	0	0	9	2.1	2.1			48.4064	5	0	1	0	1	0	0	0	0	0	0	0	0	0	1	0	1	1	0	1	0	0	1	1	0	0
1621	607	52	4	1	1	1	48.7808	4.87808	2	1	0	24.4	24.4	0	2	0	0	5	5	5	1.04	84.0402	84.0402	7	0	2	1	1	1	0	0	0	0	0	0	0	1	3	0	1	0	1	1	0	0	1	1	0	0
1625	611	52	4	1	1	1	45.2767	4.52767	2	2	0	27.9	27.9	0	2	0	0	9	2.2	2.2			48.4064	2	0	1	0	1	0	0	0	0	0	0	0	2	1	1	0	0	0	0	1	2	2	0	0	0	0
1628	614	52	4	1	1	1	54.5616	5.45616	2	2	0	27.6	27.6	0	2	0	0	6	16.6	16.6	1.52	51.003	51.003	2	0	1	0	1	0	0	0	0	0	0	0	0	0	1	0	1	1	0	1	0	0	0	0	1	0
1630	616	52	4	2	0	0	54.6055	5.46055	2	2	0	24.1	24.1	0	2	0	0	9	6.2	6.2			48.4064	17	0	1	0	1	0	0	0	0	0	0	0	1	1	2	1	1	1	0	1	0	0	0	0	1	0
1633	619	52	4	2	0	1	49.1562	4.91562	2	3	1	29.1	29.1	0	2	0	0	9	5.3	5.3	1.63	48.6856	48.6856	10	0	1	0	1	0	0	0	0	0	0	0	0	1	1	0	1	1	0	1	0	0	1	1	1	0
1636	622	52	4	2	0	1	27.7397	2.77397	2	1	0	24.7	24.7	0	2	0	0	8	5.2	5.2	2.03	43.4019	43.4019	3	0	1	0	1	0	0	0	0	0	0	0	0	1	1	0	1	1	0	1	0	0	1	1	1	0
1638	624	52	4	1	1	1	49.5123	4.95123	2	3	1	27.3	27.3	0	7	0	0	9	10.7	10.7			48.4064	18	1	0	0	0	0	0	0	0	0	0	0	0	0	2	1	1	1	0	1	0	0	1	1	1	0
1639	625	52	4	1	1	1	37.4301	3.74301	2	1	0	26.5	26.5	0	7	0	0	8	9.1	9.1	1.24	73.5803	73.5803	55	0	1	0	1	0	0	0	0	0	0	0	0	1	3	0	1	0	1	1	0	0	1	1	0	0
1640	626	52	4	1	1	1	40.0767	4.00767	2	1	0	27.3	27.3	0	2	0	0	6	19.4	19.4	1.64	51.5096	51.5096	97	0	2	1	1	1	0	0	0	0	0	0	2	1	4	0	0	0	1	1	0	0	0	0	1	0
1644	630	52	4	2	0	1	66	6.6	3	1	0	29.4	29.4	0	2	0	0	9	1.4	1.4			48.4064	23	0	2	1	1	1	0	0	0	0	0	0	0	0	2	1	1	1	0	1	0	0	0	0	1	0
1645	631	52	4	2	0	0	45.7151	4.57151	2	1	0	27.7	27.7	0	7	0	0	9	1.5	1.5			48.4064	19	0	1	0	1	0	0	0	0	0	0	0	0	0	2	1	1	1	0	1	0	0	0	0	0	0
1648	634	52	4	2	0	1	57.1918	5.71918	2	1	0	33.5	33.5	1	2	0	0	9	14.5	14.5	2.26	30.9958	30.9958	3	0	2	1	1	1	0	0	0	0	0	0	0	0	2	1	1	1	0	1	0	0	0	0	1	0
1658	644	52	4	2	0	1	45.2027	4.52027	2	1	0	19.6	19.6	0	1	1	0	8	7.7	7.7			48.4064	9	0	2	1	1	1	0	0	0	0	0	0	1	0	2	1	1	1	0	1	0	0	0	0	1	0
1660	646	52	4	1	1	1	51.1123	5.11123	2	3	1	27.1	27.1	0	7	0	0	8	17.7	17.7			48.4064	9	0	1	0	1	0	0	0	0	0	0	0	2	1	1	0	0	0	0	1	0	0	1	1	1	0
1662	648	52	4	2	0	0	61.5479	6.15479	3	3	1	35	35	1	2	0	0	6	8.2	8.2			48.4064		0	2	1	1	1	0	0	0	0	0	0	1	0	2	1	1	1	0	1	0	0	1	1	0	0
1670	656	52	4	1	1	0	56.2575	5.62575	2	2	0	34.6	34.6	1	2	0	0	8	2.7	2.7			48.4064	7	0	1	0	1	0	0	0	0	0	0	0	1	0	1	0	1	1	0	1	0	0	0	0	1	0
1675	661	52	4	1	1	1	55.2493	5.52493	2	1	0	29.5	29.5	0	2	0	0	8	11.4	11.4			48.4064	7	0	2	1	1	1	0	0	0	0	0	0	1	0	2	1	1	1	0	1	0	0	1	1	0	0
1681	667	52	4	1	1	0	42.2932	4.22932	2	2	0		26.5		7	0	0	9	5.8	5.8			48.4064	40	0	1	0	1	0	0	0	0	0	0	0	0	1	1	0	0	0	0	1	0	0	1	1	0	0
1693	679	52	4	1	1	1	46.2959	4.62959	2	1	0	24.4	24.4	0	7	0	0	7	9.8	9.8			48.4064	0	0	1	0	1	0	0	0	0	0	0	0	0	0	1	0	1	1	0	1	0	0	0	0	0	0
745	54-12	18	4	1	1	1	21	2.1	2	2	0	25.5	25.5	0	4	0	0	9	1.1	1.1	0.9	121.662	121.662	8	0	1	0	1	0	0	0	0	0	0	0	0	0	2	1	1	1	0	1	0	0	0	0	1	0
1011	80-25	49	4	1	1	1	44	4.4	2	1	0	22.7	22.7	0	4	0	0	9	6.3	6.3	2.9	25.1551	25.1551	0	1	0	0	0	0	0	0	0	0	0	0	0	0	2	1	1	1	0	1	0	0	1	0	1	0
1626	612	52	4	1	1	1	43.3781	4.33781	2	3	1	27.6	27.6	0	7	0	0	9	9.9	9.9			48.4064	3	1	0	0	0	0	0	0	0	0	0	0	0	0	1	0	0	0	0	1	0	0	1	1	1	0
244	21-22	47	4	2	0	0	65	6.5	3	1	0	21.9	21.9	0	3	0	1	9	2.1	2.1	1.4	38.6345	38.6345	0	0	1	0	1	0	0	0	0	0	0	0	0	0	2	1	1	1	0	1	0	0	0	1	1	0
254	21-32	47	4	2	0	0	45	4.5	2	2	0	26.8	26.8	0	4	0	0	9	0.4	0.4			48.4064	11	1	0	0	0	0	0	0	0	0	0	0	0	0	2	1	1	1	0	1	0	0	1	0	0	0
435	28-45	50	4	2	0	1	53	5.3	2	1	0	28.4	28.4	0	1	1	0	9	1.8	1.8	1.8	42.0324	42.0324	7	0	1	0	1	0	0	0	0	0	0	0	1	1	2	1	1	1	0	1	0	0	0	0	1	0
1622	608	52	4	2	0	0	51.2219	5.12219	2	3	1	22.9	22.9	0	2	0	0	9	8.4	8.4			48.4064	6	0	1	0	1	0	0	0	0	0	0	0	0	0	2	1	1	1	0	1	0	0	0	0	1	0
1623	609	52	4	2	0	0	68.6301	6.86301	3	1	0	28	28	0	1	1	0	9	3.4	3.4			48.4064	21	0	1	0	0	1	0	0	0	0	0	0	0	0	2	1	1	1	0	1	0	0	1	1	1	0
1615	601	52	4	2	0	0	43.4301	4.34301	2	2	0	35.1	35.1	1	3	0	0	9	3.5	3.5			48.4064	1	0	1	0	1	0	0	0	0	0	0	0	0	1	1	0	1	1	0	1	0	0	0	0	0	0
1620	606	52	4	2	0	0	42.2384	4.22384	2	1	0	34.7	34.7	1	2	0	0	9	6.6	6.6	2.15	26.9877	26.9877	3	0	1	0	1	0	0	0	0	0	0	0	1	0	2	1	1	1	0	1	0	0	0	0	1	0
1632	618	52	4	2	0	1	40.6521	4.06521	2	1	0	21.1	21.1	0	7	0	0	9	2.4	2.4			48.4064	8	1	0	0	0	0	0	0	0	0	0	0	0	0	2	1	1	1	0	1	0	0	1	1	0	0
1652	638	52	4	1	1	1	49.4521	4.94521	2	1	0	22.7	22.7	0	7	0	0	9	26.7	26.7			48.4064	11	1	0	0	0	0	0	0	0	0	0	0	2	0	2	1	1	1	0	1	2	2	1	1	1	0
1672	658	52	4	1	1	1	69.5096	6.95096	3	1	0	25.5	25.5	0	2	0	0	9	6.3	6.3			48.4064	17	0	1	0	1	0	0	0	0	0	0	0	1	0	1	0	0	0	0	1	0	0	1	1	1	0
113	15-57	41	3	2	0	1	56	5.6	2	3	1	25	25	0	3	0	0	9	26.7	26.7	2.21	32.1134	32.1134	5	0	3	1	1	0	0	1	0	1	0	0	2	1	2	1	1	1	0	1	0	0	0	0	1	0
131	15-75	41	3	1	1	1	72	7.2	3	1	0	24.6	24.6	0	5	0	0	9	9.3	9.3	1	74.859	74.859	37	0	1	0	1	0	0	0	0	0	0	0	2	1	2	1	1	1	0	1	0	0	0	0	0	0
1665	651	52	4	2	0	1	51.0795	5.10795	2	3	1	26	26	0	7	0	0	9	0.9	0.9			48.4064	15	0	1	0	1	0	0	0	0	0	0	0	1	0	1	0	1	1	0	1	0	0	1	1	0	0
247	21-25	47	4	2	0	0	40	4	2	1	0	37.4	37.4	1	4	0	0	9	2	2			48.4064	5	0	0	0	0	0	0	0	0	0	0	0	0	0	2	1	1	1	0	1	0	0	0	0	0	0
1634	620	52	4	1	1	1	65.1836	6.51836	3	1	0	19.9	19.9	0	2	0	0	9	9.2	9.2			48.4064	6	0	1	0	1	0	0	0	0	0	0	0	1	0	2	1	1	1	0	1	0	0	1	1	1	0
1646	632	52	4	2	0	1	64.874	6.4874	3	1	0	24.9	24.9	0	2	0	0	9	0.8	0.8			48.4064	13	0	2	1	1	1	0	0	0	0	0	0	0	0	2	1	1	1	0	1	0	0	1	1	1	0
1631	617	52	4	2	0	1	42.3808	4.23808	2	1	0	28.7	28.7	0	1	1	0	9	2.1	2.1			48.4064	4	0	1	0	0	1	0	0	0	0	0	0	1	0	1	0	1	1	0	1	0	0	0	0	0	0
1654	640	52	4	1	1	1	56.9425	5.69425	2	3	1	27.2	27.2	0	2	0	0	9	19.1	19.1			48.4064	12	0	1	0	1	0	0	0	0	0	0	0	2	0	1	0	0	0	0	1	0	0	0	0	0	0
132	15-76	41	3	2	0	1	59	5.9	2	1	0	24.6	24.6	0	5	0	0	9	1.3	1.3			48.4064	5	0	1	0	1	0	0	0	0	0	0	0	2	0	1	0	1	1	0	1	0	0	1	0	1	0
499	30-48	37	2	2	0	1	41	4.1	2	1	0	28.4	28.4	0	3	0	0	9	8.1	8.1	7	8.85307	8.85307	4	0	2	1	1	1	0	0	0	0	0	0	2	0	2	1	1	1	0	1	0	0	1	0	1	0
846	63-32	22	4	2	0	1	67	6.7	3	1	0	33	33	1	1	1	0	9	6.4	6.4			48.4064	10	0	2	1	1	1	0	0	0	0	0	0	1	0	2	1	1	1	0	1	0	0	1	0	0	0
1653	639	52	4	1	1	0	40.6438	4.06438	2	3	1	28.9	28.9	0	2	0	0	9	9.5	9.5			48.4064	3	0	2	1	1	1	0	0	0	0	0	0	0	0	1	0	1	1	0	1	0	0	0	0	0	0
1663	649	52	4	2	0	0	54.7644	5.47644	2	1	0	19.4	19.4	0	7	0	0	9	3.4	3.4			48.4064	13	1	0	0	0	0	0	0	0	0	0	0	0	0	2	1	1	1	0	1	0	0	1	1	1	0
53	13-31	10	5	2	0	1	39	3.9	2	3	1	22.9	22.9	0	4	0	0	9	8.7	8.7	1.3	68.7324	68.7324	7	0	1	0	1	0	0	0	0	0	0	0	0	1	2	1	1	1	0	1	0	0	0	0	0	0
436	28-46	50	4	2	0	1	45	4.5	2	3	1	26	26	0	3	0	0	9	2	2	1.67	48.68	48.68	7	0	1	0	1	0	0	0	0	0	0	0	1	1	2	1	1	1	0	1	0	0	0	0	1	0
747	54-14	18	4	3	0	1	61	6.1	3	6	0	22.7	22.7	0	1	1	0	9	19.3	19.3	2.3	29.5443	29.5443	10	0	2	1	1	1	0	0	0	0	0	0	0	1	4	0	0	1	1	0	0	0	1	0	0	0
813	62-34	55	4	2	0	0	55	5.5	2	1	0	24.6	24.6	0	3	0	0	9	19.6	19.6	3.07	16.0399	16.0399	5	0	1	0	1	0	0	0	0	0	0	0	1	0	4	0	0	0	1	1	0	0	1	1	0	0
249	21-27	47	4	2	0	1	60	6	2	3	1	35.7	35.7	1	2	0	0	9	1.3	1.3	3	21.5781	21.5781	6	0	1	0	1	0	0	0	0	0	0	0	0	0	2	1	1	1	0	1	0	0	0	0	1	0
251	21-29	47	4	2	0	0	60	6	2	1	0	33.8	33.8	1	3	0	0	9	2.5	2.5	0.6	105.708	105.708	7	0	2	1	1	1	0	0	0	0	0	0	2	1	2	1	1	1	0	1	0	0	0	0	1	0
734	52-42	44	3	2	0	1	64	6.4	3	1	0	22.1	22.1	0	5	0	0	9	8.8	8.8	1.5	48.5016	48.5016	7	1	0	0	0	0	0	0	0	0	0	0	0	0	2	1	1	1	0	1	0	0	1	0	0	0
1635	621	52	4	2	0	1	16.2411	1.62411	1	2	0	19.3	19.3	0	7	0	0	9	12.3	12.3			48.4064	1	1	0	0	0	0	0	0	0	0	0	0	0	2	1	0	0	0	0	1	2	2	1	1	0	0
129	15-73	41	3	2	0	1	54	5.4	2	3	1	33.9	33.9	1	4	0	0	9	2.8	2.8	2	36.7462	36.7462	32	0	2	1	1	1	0	0	0	0	0	0	2	0	2	1	1	1	0	1	0	0	0	0	1	0
1009	80-23	49	4	2	0	1	49	4.9	2	1	0	28	28	0	3	0	0	9	22.7	22.7	2.9	24.2869	24.2869	3	0	2	1	1	0	0	0	0	0	1	0	0	1	4	0	0	0	1	1	0	0	1	0	1	0
1641	627	52	4	1	1	1	17.9589	1.79589	2	1	0	19.9	19.9	0	7	0	0	9	14	14			48.4064	1	1	0	0	0	0	0	0	0	0	0	0	0	0	1	0	1	1	0	1	0	0	1	1	0	0
1661	647	52	4	2	0	1	60.063	6.0063	3	3	1	23.5	23.5	0	7	0	0	9	20.7	20.7			48.4064	12	0	2	1	1	1	0	0	0	0	0	0	0	1	2	1	1	1	0	1	0	0	1	1	1	0
250	21-28	47	4	2	0	0	59	5.9	2	1	0	25.3	25.3	0	2	0	0	9	1.8	1.8	1.4	40.2976	40.2976	1	0	3	1	1	1	0	1	0	0	0	0	1	0	2	1	1	1	0	1	0	0	0	1	0	0
443	28-53	50	4	2	0	0	57	5.7	2	1	0	34.3	34.3	1	2	0	0	9	10.9	10.9			48.4064	6	0	0	0	0	0	0	0	0	0	0	0	1	0	2	1	1	1	0	1	0	0	1	0	1	1
1014	80-28	49	4	2	0	1	61	6.1	3	3	1	24.6	24.6	0	2	0	0	9	8.9	8.9	1.1	72.0707	72.0707	2	0	2	1	1	1	0	0	0	0	0	0	1	0	2	1	1	1	0	1	0	0	0	0	1	0
1649	635	52	4	1	1	1	44.5425	4.45425	2	1	0	25.1	25.1	0	2	0	0	9	3.2	3.2			48.4064	6	0	1	0	1	0	0	0	0	0	0	0	0	0	1	0	0	0	0	1	0	0	1	1	0	0
1655	641	52	4	1	1	1	39.7397	3.97397	2	2	0	22.8	22.8	0	2	0	0	9	0.6	0.6			48.4064	6	0	1	0	1	0	0	0	0	0	0	0	0	1	3	0	1	0	1	1	0	0	1	1	1	0
1657	643	52	4	1	1	1	40.9671	4.09671	2	2	0	27	27	0	7	0	0	9	0.7	0.7			48.4064	8	1	0	0	0	0	0	0	0	0	0	0	0	0	1	0	1	1	0	1	0	0	1	1	1	0
382	24-35	48	4	1	1	1	29	2.9	2	2	0	26.6	26.6	0	4	0	0	9	5.8	5.8	1.8	49.751	49.751	7	0	1	0	1	0	0	0	0	0	0	0	0	0	2	1	1	1	0	1	0	0	1	0	0	0
384	24-37	48	4	2	0	1	61	6.1	3	1	0	23.5	23.5	0	4	0	0	9	11.4	11.4	1.74	41.3979	41.3979	4	0	2	1	1	1	0	0	0	0	0	0	0	0	4	0	0	0	0	1	0	0	0	0	0	0
1650	636	52	4	1	1	1	30.4877	3.04877	2	3	1	33.3	33.3	1	2	0	0	9	11.2	11.2			48.4064	5	0	1	0	1	0	0	0	0	0	0	0	2	0	1	0	1	1	0	1	0	0	1	1	1	0
1666	652	52	4	1	1	1	29.6767	2.96767	2	1	0	28.7	28.7	0	2	0	0	9	5.3	5.3			48.4064	3	0	1	0	1	0	0	0	0	0	0	0	0	0	1	0	1	1	0	1	0	0	1	1	0	0
1642	628	52	4	1	1	0	36.9288	3.69288	2	1	0	27	27	0	7	0	0	9	11.1	11.1			48.4064	2	0	1	0	1	0	0	0	0	0	0	0	0	1	3	0	1	0	1	1	0	0	0	0	0	0
117	15-61	41	3	2	0	1	38	3.8	2	1	0	23.7	23.7	0	6	0	0	9	0.1	0.1	2	41.1173	41.1173	1	0	2	1	1	0	0	0	0	1	0	0	0	0	2	1	1	1	0	1	1	1	0	0	1	0
965	71-13	68	4	1	1	1	26	2.6	2	1	0	27.2	27.2	0	2	0	0	9	5.3	5.3	1.78	51.5016	51.5016	13	0	1	0	1	0	0	0	0	0	0	0	0	2	2	1	1	1	0	1	0	0	1	0	1	0
1647	633	52	4	1	1	1	47.1589	4.71589	2	3	1	28.1	28.1	0	2	0	0	9	19.8	19.8			48.4064	3	0	1	0	1	0	0	0	0	0	0	0	2	0	1	0	1	1	0	1	0	0	0	0	0	0
252	21-30	47	4	2	0	1	65	6.5	3	3	1	22.5	22.5	0	1	1	0	9	0.2	0.2	2.3	28.7257	28.7257	4	0	2	1	1	1	0	0	0	0	0	0	1	0	2	1	1	1	0	1	1	1	0	0	0	0
438	28-48	50	4	2	0	1	54	5.4	2	1	0	27.6	27.6	0	2	0	0	9	1.5	1.5	2.6	26.7581	26.7581	6	0	1	0	1	0	0	0	0	0	0	0	1	1	4	0	0	0	0	1	0	0
1643	629	52	4	2	0	1	62.4164	6.24164	3	1	0	22.8	22.8	0	7	0	0	9	9.7	9.7			48.4064	1	0	0	0	0	0	0	0	0	0	0	0	1	0	2	1	1	1	0	1	0	0	0	0	0	0
1651	637	52	4	2	0	1	12.1452	1.21452	1	1	0	16.5	16.5	0	2	0	0	9	1	1			48.4064	1	0	1	0	1	0	0	0	0	0	0	0	0	0	1	0	1	1	0	1	0	0	0	0	1	0
1659	645	52	4	1	1	1	56.9315	5.69315	2	1	0	26.7	26.7	0	2	0	0	9	14.4	14.4			48.4064	15	0	1	0	1	0	0	0	0	0	0	0	2	0	2	1	1	1	0	1	0	0	1	1	1	0
1669	655	52	4	2	0	1	52.0438	5.20438	2	1	0	25.7	25.7	0	7	0	0	9	2.5	2.5			48.4064	4	1	0	0	0	0	0	0	0	0	0	0	1	1	1	0	1	1	0	1	0	0	1	1	0	0
1673	659	52	4	1	1	1	35.7644	3.57644	2	1	0	26	26	0	2	0	0	9	17.6	17.6			48.4064	10	0	2	1	1	1	0	0	0	0	0	0	2	1	4	0	0	1	1	1	0	0	1	1	0	0
119	15-63	41	3	2	0	0	51	5.1	2	6	0	23.6	23.6	0	5	0	1	9	0.1	0.1	1.94	28.7344	28.7344	0	0	1	0	1	0	0	0	0	0	0	0	2	0	2	1	1	1	0	1	1	1	1	0	1	0
137	15-81	41	3	2	0	1	62	6.2	3	1	0	28	28	0	3	0	0	9	5.5	5.5	1.2	64.4201	64.4201	2	0	1	0	1	0	0	0	0	0	0	0	0	0	2	1	1	1	0	1	0	0	0	0	1	0
155	15-99	41	3	2	0	1	70	7	3	1	0	26.3	26.3	0	5	0	0	9	13.8	13.8	0.7	95.6147	95.6147	2	0	1	0	1	0	0	0	0	0	0	0	2	0	2	1	1	1	0	1	0	0	1	0	0	0
309	22-51	57	4	2	0	1	39	3.9	2	1	0	29.3	29.3	0	3	0	0	9	7.9	7.9	2.1	38.4907	38.4907	8	0	1	0	1	0	0	0	0	0	0	0	0	1	2	1	1	1	0	1	0	0	1	0	0	0
1664	650	52	4	2	0	1	42.1479	4.21479	2	2	0	21.9	21.9	0	7	0	0	9	8.4	8.4			48.4064	14	0	1	0	1	0	0	0	0	0	0	0	0	0	2	1	1	1	0	1	0	0	0	0	0	0
1702	688	52	4	1	1	0	24.874	2.4874	2	1	0		26.5		6	0	0	9	2	2			48.4064	2	1	0	0	0	0	0	0	0	0	0	0	0	0	3	0	1	0	1	1	0	0	1	1	1	0
256	21-34	47	4	1	1	1	38	3.8	2	1	0		26.5		4	0	0	10	6	6	1.8	46.7031	46.7031	6	0	1	0	1	0	0	0	0	0	0	0	2	0	2	1	1	1	0	1	0	0	1	0	0	0
310	22-52	57	4	2	0	0	46	4.6	2	1	0	26.2	26.2	0	1	1	0	10	0.2	0.2	1.11	58.4538	58.4538	7	0	2	1	1	1	0	0	0	0	0	0	0	0	2	1	1	1	0	1	0	0	0	0	1	1
1690	676	52	4	1	1	1	29.8384	2.98384	2	1	0	19.7	19.7	0	2	0	0	10	3.9	3.9			48.4064	7	0	1	0	1	0	0	0	0	0	0	0	0	0	4	0	0	0	0	1	0	0	0	0	1	0
120	15-64	41	3	2	0	0	58	5.8	2	1	0	21.6	21.6	0	4	0	1	10	0.6	0.6	1	60.9536	60.9536	0	0	2	1	1	0	0	0	0	0	1	0	0	0	5	0	0	0	0	1	0	0	1	0	0	0
963	71-11	68	4	1	1	1	44	4.4	2	2	0	24.2	24.2	0	3	0	0	10	16	16	1.24	70.2617	70.2617	8	0	1	0	1	0	0	0	0	0	0	0	0	0	2	1	1	1	0	1	0	0	1	0	1	0
1668	654	52	4	2	0	1	17.6164	1.76164	2	1	0	18.9	18.9	0	7	0	0	10	4.3	4.3			48.4064	3	1	0	0	0	0	0	0	0	0	0	0	0	0	1	0	1	1	0	1	0	0	1	1	0	0
1677	663	52	4	2	0	0	51.2932	5.12932	2	1	0	28.2	28.2	0	2	0	0	10	21	21			48.4064	7	0	1	0	1	0	0	0	0	0	0	0	2	0	2	1	1	1	0	1	0	0	1	1	1	0
1684	670	52	4	2	0	0	55.3288	5.53288	2	1	0	26.6	26.6	0	2	0	0	10	2.2	2.2			48.4064	12	1	0	0	0	0	0	0	0	0	0	0	1	0	2	1	1	1	0	1	0	0	0	0	1	0
1695	681	52	4	2	0	0	18.2027	1.82027	2	2	0	22.2	22.2	0	3	0	0	10	1.3	1.3	0.9	91.5654	91.5654	20	1	0	0	0	0	0	0	0	0	0	0	0	0	1	0	1	1	0	0	0	0	1	1	0	0
121	15-65	41	3	1	1	1	56	5.6	2	2	0	31.4	31.4	1	2	0	0	10	13.2	13.2	1.25	63.9576	63.9576	3	0	2	1	1	1	0	0	0	0	0	0	0	1	4	0	0	0	0	1	0	0	1	0	1	0
255	21-33	47	4	2	0	0	53	5.3	2	3	1		26.5		2	0		10	6.1	6.1	0.8	82.6832	82.6832	10	0	2	1	1	0	0	0	0	1	0	0	2	1	2	1	1	1	0	1	0	0	1	0	1	1
1671	657	52	4	2	0	1	61.9918	6.19918	3	1	0	35.3	35.3	1	2	0	0	10	2.3	2.3			48.4064	3	0	1	0	1	0	0	0	0	0	0	0	0	0	2	1	1	1	0	1	0	0	0	0	1	0
128	15-72	41	3	2	0	1	58	5.8	2	1	0	29	29	0	1	1	0	10	3.2	3.2	1	82.5952	82.5952	10	0	3	1	1	1	0	1	0	0	0	0	2	0	2	1	1	1	0	1	0	0	1	0	1	0
672	46-19	9	5	1	1	0	38	3.8	2	2	0	27.1	27.1	0	4	0	0	10	18.6	18.6	1.4	46.7031	46.7031	2	0	0	0	0	0	0	0	0	0	0	0	0	0	2	1	1	1	0	0	0	0	0	0	0	0
1679	665	52	4	2	0	0	54.4082	5.44082	2	2	0	21.3	21.3	0	2	0	0	10	1.8	1.8			48.4064	5	0	2	1	1	1	0	0	0	0	0	0	1	1	1	0	1	1	0	1	0	0	0	0	0	0
1680	666	52	4	1	1	1	73.137	7.3137	3	1	0	35.7	35.7	1	2	0	0	10	5.9	5.9			48.4064	7	0	1	0	1	0	0	0	0	0	0	0	0	1	1	0	1	1	0	1	0	0	1	1	1	0
1708	694	52	4	1	1	1	36.2137	3.62137	2	1	0		26.5		7	0	0	10	15.4	15.4			48.4064	5	0	0	0	0	0	0	0	0	0	0	0	0	0	5	0	0	0	0	1	0	0	0	0	0	0
130	15-74	41	3	2	0	1	58	5.8	2	1	0	36.8	36.8	1	2	0	0	10	1.1	1.1	1.5	50.5895	50.5895	14	0	2	1	1	1	0	0	0	0	0	0	2	0	2	1	1	1	0	1	0	0	1	0	1	0
440	28-50	51	4	2	0	1	46	4.6	2	1	0	29.4	29.4	0	2	0	0	10	12.3	12.3	1.03	86.7049	86.7049	1	0	2	1	1	1	0	0	0	0	0	0	0	1	2	1	1	1	0	1	0	0	1	0	1	0
812	62-33	55	4	1	1	1	38	3.8	2	1	0	25.3	25.3	0	3	0	0	10	5	5			48.4064	2	0	1	0	1	0	0	0	0	0	0	0	0	1	5	0	0	0	1	0	0	0	0	0	0	0
1674	660	52	4	2	0	1	46.1973	4.61973	2	1	0	33.8	33.8	1	2	0	0	10	2.8	2.8			48.4064	8	0	1	0	1	0	0	0	0	0	0	0	1	0	2	1	1	1	0	1	0	0	1	1	1	0
1683	669	52	4	2	0	1	59.7616	5.97616	2	1	0	29.4	29.4	0	2	0	0	10	3.8	3.8			48.4064	9	0	1	0	1	0	0	0	0	0	0	0	1	0	2	1	1	1	0	1	0	0	1	1	1	0
1701	687	52	4	2	0	1	38.5233	3.85233	2	1	0	26.6	26.6	0	3	0	0	10	0.4	0.4			48.4064	21	0	1	0	0	0	0	0	0	0	0	1	2	0	2	1	1	1	0	1	1	0	0	0	1	0
21	43313	31	3	2	0	1	70	7	3	1	0	31.1	31.1	1	1	1	0	10	2.6	2.6			48.4064	4	0	2	1	1	1	0	0	0	0	0	0	0	1	2	1	1	1	0	1	0	0	1	0	0	0
123	15-67	41	3	2	0	0	44	4.4	2	1	0	31.6	31.6	1	4	0	1	10	0.1	0.1	2.4	23.3364	23.3364	3	0	2	1	1	1	0	0	0	0	0	0	0	0	2	1	1	1	0	1	1	1	1	1	1	1
133	15-77	41	3	2	0	1	53	5.3	2	1	0	37.8	37.8	1	4	0	0	10	4.8	4.8	1.2	68.6244	68.6244	10	0	3	1	1	0	0	1	1	0	0	0	2	0	2	1	1	1	0	1	0	0	1	0	0	0
447	28-57	50	4	2	0	0	23	2.3	2	2	0	28.1	28.1	0	3	0	0	10	2.3	2.3	6.6	7.96062	7.96062	7	0	2	1	1	0	1	0	0	0	0	0	0	0	4	0	0	0	0	1	0	0	1	0	0	0
444	28-54	50	4	2	0	1	49	4.9	2	1	0	30.1	30.1	1	3	0	0	10	3.8	3.8	1.2	70.58	70.58	2	0	1	0	1	0	0	0	0	0	0	0	0	1	2	1	1	1	0	1	0	0	0	0	0	0
749	54-16	18	4	1	1	1	44	4.4	2	2	0	23.5	23.5	0	4	0	0	10	11.3	11.3	1.6	51.6279	51.6279	7	0	1	0	1	0	0	0	0	0	0	0	0	1	4	0	0	1	1	1	0	0	1	0	0	0
1676	662	52	4	2	0	0	64.7534	6.47534	3	1	0	30.2	30.2	1	2	0	0	10	1.9	1.9			48.4064	3	0	1	0	1	0	0	0	0	0	0	0	1	0	2	1	1	1	0	1	0	0	1	1	0	0
1692	678	52	4	1	1	0	34.8301	3.48301	2	1	0	23.6	23.6	0	7	0	0	10	8.7	8.7			48.4064	15	1	0	0	0	0	0	0	0	0	0	0	0	0	2	1	1	1	0	1	0	0	0	1	0	0
1687	673	52	4	2	0	1	46.0164	4.60164	2	2	0	28.1	28.1	0	7	0	0	10	0.6	0.6			48.4064	8	0	1	0	1	0	0	0	0	0	0	0	0	0	2	1	1	1	0	1	0	0	1	1	1	0
127	15-71	41	3	2	0	1	60	6	2	3	1	24.8	24.8	0	2	0	1	10	0.1	0.1			48.4064	5	0	1	0	1	0	0	0	0	0	0	0	2	0	2	1	1	1	0	1	1	0	1	0	0	0
446	28-56	51	4	2	0	0	42	4.2	2	3	1	29.6	29.6	0	3	0	0	10	0.9	0.9	1.13	58.8355	58.8355	3	0	1	0	1	0	0	0	0	0	0	0	0	0	2	1	1	1	0	1	0	0	0	0	0	0
811	62-32	55	4	1	1	0	50	5	2	2	0		26.5		2	0	0	10	15.6	15.6			48.4064	13	0	2	1	1	1	0	0	0	0	0	0	0	0	5	0	0	0	1	0	0	0	0	0	1	0
126	15-70	41	3	2	0	1	71	7.1	3	1	0	34.1	34.1	1	1	1	0	10	5.7	5.7	2	32.6099	32.6099	3	0	3	1	1	1	0	1	0	0	0	0	2	1	1	0	1	1	0	1	0	0	0	0	1	0
1682	668	52	4	2	0	1	51.0411	5.10411	2	1	0	24.2	24.2	0	2	0	0	10	3.5	3.5			48.4064	4	0	1	0	1	0	0	0	0	0	0	0	0	1	1	0	0	0	0	1	0	0	1	1	0	0
1709	695	52	4	1	1	1	42.3452	4.23452	2	1	0		26.5		7	0	0	10	4.2	4.2			48.4064	5	0	1	0	0	0	0	1	0	0	0	0	0	0	1	0	0	0	0	1	0	0	1	1	1	0
342	23-33	46	3	1	1	1	67	6.7	3	1	0	25.4	25.4	0	2	0	0	10	17.5	17.5			48.4064	15	0	3	1	1	1	0	1	0	0	0	0	1	1	2	1	1	1	0	1	2	2	1	0	1	0
1714	700	52	4	1	1	0	44.7808	4.47808	2	1	0		26.5		7	0	0	10	11.3	11.3	1.1	59.6051	59.6051	7	0	1	0	1	0	0	0	0	0	0	0	2	0	1	0	1	1	0	1	0	0	1	0	0	0
1685	671	52	4	2	0	0	30.5123	3.05123	2	1	0	21.9	21.9	0	2	0	0	10	2	2			48.4064	4	0	1	0	1	0	0	0	0	0	0	0	0	0	1	0	1	1	0	1	0	0	1	1	0	0
1686	672	52	4	2	0	0	54.7507	5.47507	2	2	0	21.2	21.2	0	2	0	0	10	0.5	0.5			48.4064	7	0	1	0	1	0	0	0	0	0	0	0	0	0	2	1	1	1	0	1	0	0	0	0	0	0
1689	675	52	4	1	1	1	54.8685	5.48685	2	1	0	30.8	30.8	1	2	0	0	10	3	3			48.4064	7	0	1	0	1	0	0	0	0	0	0	0	0	0	3	0	1	0	1	1	0	0	1	1	0	0
1698	684	52	4	2	0	1	47.7644	4.77644	2	1	0		26.5		3	0	0	10	9.8	9.8			48.4064	10	0	0	0	0	0	0	0	0	0	0	0	1	0	4	0	0	1	1	1	0	0	1	1	1	0
673	46-20	9	5	2	0	1	56	5.6	2	1	0	26.4	26.4	0	4	0	0	10	8.5	8.5	2	36.2336	36.2336	7	0	2	1	1	1	0	0	0	0	0	0	0	1	2	1	1	1	0	1	0	0	0	0	0	0
1703	689	52	4	1	1	1	58.2	5.82	2	1	0		26.5		7	0	0	10	7.7	7.7			48.4064	3	1	0	0	0	0	0	0	0	0	0	0	0	0	1	0	1	1	0	1	0	0	1	1	0	0
448	28-58	50	4	2	0	1	61	6.1	3	1	0	28.4	28.4	0	4	0	0	10	10	10	1.85	38.4407	38.4407	3	0	2	1	1	1	0	0	0	0	0	0	0	1	4	0	0	1	1	1	0	0	0	0	1	0
1697	683	52	4	1	1	0	59.6603	5.96603	2	1	0		26.5		6	0	0	10	8.4	8.4			48.4064	9	0	1	0	1	0	0	0	0	0	0	0	0	0	2	1	1	1	0	1	0	0	0	0	0	0
343	23-34	46	3	1	1	0	52	5.2	2	1	0	20.7	20.7	0	2	0	0	10	14.3	14.3			48.4064	0	1	0	0	0	0	0	0	0	0	0	0	0	0	2	1	1	1	0	1	1	0
1688	674	52	4	1	1	1	71.463	7.1463	3	1	0	28	28	0	2	0	0	10	6.6	6.6			48.4064	3	0	2	1	1	1	0	0	0	0	0	0	0	1	1	0	1	1	0	1	0	0	1	1	1	0
136	15-80	41	3	2	0	0	38	3.8	2	1	0	30.1	30.1	1	3	0	0	10	3.6	3.6			48.4064	1	1	0	0	0	0	0	0	0	0	0	0	2	0	2	1	1	1	0	1	0	0	0	0	0	0
344	23-35	46	3	2	0	1	56	5.6	2	1	0	27.2	27.2	0	3	0	0	10	6.8	6.8			48.4064	2	0	3	1	1	1	0	0	0	0	1	0	1	1	2	1	1	1	0	0	0	0	0	0	1	1
449	28-59	50	4	2	0	1	45	4.5	2	3	1	20.1	20.1	0	3	0	0	10	3.8	3.8	1.9	41.6487	41.6487	3	0	1	0	1	0	0	0	0	0	0	0	1	1	2	1	1	1	0	1	0	0	0	0	1	0
746	54-13	18	4	3	0	1	44	4.4	2	1	0	28.7	28.7	0	1	1	0	10	8.7	8.7	0.9	103.511	103.511	4	1	0	0	0	0	0	0	0	0	0	0	0	0	2	1	1	1	0	1	0	0	1	0	1	0
445	28-55	50	4	2	0	0	50	5	2	1	0	23.3	23.3	0	2	0	0	10	0.7	0.7			48.4064	9	0	0	0	0	0	0	0	0	0	0	0	0	0	3	0	1	0	1	1	0	0
844	63-30	22	4	1	1	0	45	4.5	2	2	0	39.1	39.1	1	4	0	0	10	6.8	6.8	2	28.8877	28.8877	3	0	1	0	1	0	0	0	0	0	0	0	0	1	2	1	1	1	0	1	0	0	0	0	1	0
138	15-82	41	3	1	1	1	47	4.7	2	1	0	24.2	24.2	0	4	0	0	10	19.6	19.6	2	38.5983	38.5983	3	0	2	1	1	0	0	0	0	1	0	0	2	0	2	1	1	1	0	1	0	0	1	0	0	0
1691	677	52	4	1	1	1	30.474	3.0474	2	1	0	31.5	31.5	1	2	0	0	10	4.4	4.4			48.4064	2	0	1	0	1	0	0	0	0	0	0	0	0	1	3	0	1	0	1	1	0	0	1	1	0	0
145	15-89	41	3	2	0	1	34	3.4	2	1	0	26.3	26.3	0	3	0	0	10	1.7	1.7			48.4064	3	0	1	0	1	0	0	0	0	0	0	0	0	1	2	1	1	1	0	1	0	0	1	0	1	0
148	15-92	41	3	2	0	1	67	6.7	3	1	0	30.5	30.5	1	4	0	0	10	5.9	5.9			48.4064	7	0	1	0	1	0	0	0	0	0	0	0	0	0	2	1	1	1	0	1	0	0	1	0	1	0
154	15-98	41	3	2	0	1	62	6.2	3	1	0	24.6	24.6	0	5	0	0	10	2.8	2.8	1.4	53.4666	53.4666	3	0	1	0	0	1	0	0	0	0	0	0	0	0	2	1	1	1	0	1	0	0	1	0	0	0
1696	682	52	4	2	0	1	76.7918	7.67918	3	4	0	20	20	0	7	0	0	10	6.6	6.6			48.4064	3	0	4	1	1	1	0	1	0	0	0	1	1	0	5	0	0	0	0	1	0	0	1	1	1	0
1700	686	52	4	2	0	0	42.3726	4.23726	2	1	0		26.5		7	0	0	10	0.4	0.4			48.4064	4	1	0	0	0	0	0	0	0	0	0	0	2	0	4	0	0	0	0	1	0	0	1	1	0	0
1705	691	52	4	2	0	0	73.463	7.3463	3	1	0		26.5		7	0	0	10	8	8			48.4064	7	1	0	0	0	0	0	0	0	0	0	0	2	0	2	1	1	1	0	1	0	0	0	0	1	0
1710	696	52	4	3	0	0	33.9397	3.39397	2	1	0		26.5		7	0	0	10	1	1			48.4064	7	0	1	0	0	1	0	0	0	0	0	0	1	0	3	0	1	0	1	1	0	0	0	0	1	0
601	40-3	32	3	2	0	1	60	6	2	1	0		26.5		5	0		10	1.9	1.9	1.1	72.5787	72.5787	7	0	1	0	1	0	0	0	0	0	0	0	0	0	2	1	1	1	0	1	0	0	1	0	1	0
1718	704	52	4	2	0	0	46.2247	4.62247	2	2	0	24.1	24.1	0	3	0	0	10	7.9	7.9	1.01	65.4181	65.4181	16	1	0	0	0	0	0	0	0	0	0	0	0	0	3	0	1	0	1	1	0	0	1	0	1	0
139	15-83	41	3	2	0	1	20	2	2	1	0	19	19	0	4	0	0	10	2.5	2.5			48.4064	1	0	1	0	1	0	0	0	0	0	0	0	0	1	2	1	1	1	0	1	0	0	1	0	0	0
143	15-87	41	3	2	0	0	42	4.2	2	1	0	23.8	23.8	0	2	0	0	10	9.3	9.3	1.7	35.9086	35.9086	14	0	2	1	1	0	0	0	0	1	0	0	0	0	2	1	1	1	0	0	0	0	0	0	0	0
986	78-17	72	4	1	1	1	42	4.2	2	2	0	34	34	1	4	0	1	10	17.2	17.2	2.62	28.843	28.843	0	0	1	0	1	0	0	0	0	0	0	0	0	1	2	1	1	1	0	1	0	0	1	0	0	0
1706	692	52	4	1	1	0	53.9288	5.39288	2	1	0		26.5		7	0	0	10	17.3	17.3			48.4064	5	0	0	0	0	0	0	0	0	0	0	0	2	0	1	0	1	1	0	1	0	0	0	0	0	0
1707	693	52	4	1	1	1	44.4247	4.44247	2	1	0		26.5		7	0	0	10	3.8	3.8			48.4064	5	1	0	0	0	0	0	0	0	0	0	0	0	0	3	0	1	0	1	1	0	0	0	0	0	0
141	15-85	41	3	2	0	1	53	5.3	2	2	0	33.1	33.1	1	4	0	1	10	1	1	1.8	42.0324	42.0324	7	0	1	0	1	0	0	0	0	0	0	0	0	1	1	0	1	1	0	1	0	0	1	0	1	0
1712	698	52	4	2	0	1	21.8027	2.18027	2	1	0	20	20	0	5	0	0	10	12.7	12.7	1.12	92.8708	92.8708	1	1	0	0	0	0	0	0	0	0	0	0	0	0	1	0	1	1	0	1	0	0	1	0	1	0
1699	685	52	4	1	1	1	34.9288	3.49288	2	1	0		26.5		3	0	0	10	7.9	7.9			48.4064	5	0	2	1	1	0	0	0	0	0	0	1	0	0	2	1	1	1	0	1	0	0	1	1	1	0
1704	690	52	4	2	0	0	57.126	5.7126	2	3	1	33.5	33.5	1	7	0	0	10	0.2	0.2			48.4064	1	1	0	0	0	0	0	0	0	0	0	0	2	0	2	1	1	1	0	1	0	0	1	1	1	0
1713	699	52	4	2	0	0	45.5452	4.55452	2	1	0	21.5	21.5	0	7	0	0	10	6.4	6.4	1.5	40.7475	40.7475	1	0	1	0	1	0	0	0	0	0	0	0	0	0	1	0	1	1	0	1	0	0	1	0	0	0
450	28-60	50	4	2	0	0	63	6.3	3	1	0	24.1	24.1	0	5	0	0	10	1.4	1.4	0.9	66.8446	66.8446	7	0	2	1	1	0	0	0	0	0	1	0	0	1	2	1	1	1	0	1	0	0	0	0	0	0
1715	701	52	4	1	1	1	41.7288	4.17288	2	1	0	25.2	25.2	0	5	0	0	10	2.9	2.9	1.88	43.1656	43.1656	7	0	1	0	1	0	0	0	0	0	0	0	0	0	3	0	1	0	1	1	0	0	1	0	0	0
1720	706	52	4	1	1	1	32.1973	3.21973	2	1	0	33.1	33.1	1	7	0	0	10	4.4	4.4	1.82	48.0005	48.0005	6	0	2	1	1	1	0	0	0	0	0	0	0	1	3	0	1	0	1	1	0	0	0	0	0	0
777	60-4	21	4	6	0	0	65	6.5	3	2	0	33.1	33.1	1	4	0	0	10	11.8	11.8	2.59	18.3639	18.3639	6	0	3	1	1	1	0	1	0	0	0	0	0	0	1	0	0	0	0	1	0	0	0	0	1	1
1711	697	52	4	2	0	1	64.2932	6.42932	3	1	0	31.5	31.5	1	3	0	0	10	7	7	1.12	68.9051	68.9051	4	0	0	0	0	0	0	0	0	0	0	0	0	0	5	0	0	0	0	1	0	0	1	0	1	0
140	15-84	41	3	2	0	0	13	1.3	1	1	0	38.3	38.3	1	7	0	0	10	4.7	4.7			48.4064	0	1	0	0	0	0	0	0	0	0	0	0	0	0	2	1	1	1	0	1	0	0	0	0	0	0
1721	707	52	4	2	0	0	16.5918	1.65918	1	1	0	24.7	24.7	0	3	0	0	10	0.2	0.2	1.36	56.2182	56.2182	5	0	1	0	1	0	0	0	0	0	0	0	0	1	3	0	1	0	1	1	0	0	1	0	1	0
144	15-88	41	3	1	1	1	45	4.5	2	1	0	27	27	0	7	0	0	11	28	28			48.4064	2	0	3	1	1	0	1	0	0	0	1	0	0	1	1	0	0	0	0	1	0	0	0	0	1	0
966	71-14	68	4	1	1	1	50	5	2	1	0	28.2	28.2	0	4	0	0	11	2.6	2.6	1.18	71.5246	71.5246	3	0	2	1	1	1	0	0	0	0	0	0	0	0	2	1	1	1	0	1	0	0	1	0	1	0
692	50-9	27	2	2	0	0	49	4.9	2	2	0	26.1	26.1	0	3	0		11	17.8	17.8	1.66	35.184	35.184	2	0	2	1	1	0	0	1	0	0	0	0	0	0	1	0	0	0	0	1	0	0	1	0	0	0
1724	710	52	4	2	0	1	28.2685	2.82685	2	2	0	25.4	25.4	0	4	0	0	11	3.4	3.4	0.65	132.149	132.149		0	1	0	1	0	0	0	0	0	0	0	0	1	1	0	1	1	0	1	0	0	1	0	0	0
847	63-33	22	4	2	0	1	63	6.3	3	1	0	23.2	23.2	0	1	1	0	11	0.6	0.6	2.4	27.671	27.671	7	0	2	1	1	1	0	0	0	0	0	0	0	0	1	0	1	1	0	1	0	0	1	0	0	0
1716	702	52	4	1	1	1	65.2219	6.52219	3	1	0	27.8	27.8	0	7	0	0	11	3.7	3.7	1.86	37.075	37.075	9	0	1	0	1	0	0	0	0	0	0	0	1	2	6	6				1	2	2	1	0	1	0
1725	711	52	4	1	1	0	65.2767	6.52767	3	1	0	27.9	27.9	0	5	0	0	11	13.4	13.4	1.85	27.5289	27.5289	7	1	0	0	0	0	0	0	0	0	0	0	2	1	1	0	1	1	0	1	0	0	0	0	1	0
18	42217	31	3	1	1	1	35	3.5	2	1	0	23.7	23.7	0	7	0	0	11	6.2	6.2			48.4064	3	1	0	0	0	0	0	0	0	0	0	0	0	0	4	0	1	1	0	1	0	0	1	1	1	1
845	63-31	22	4	1	1	1	75	7.5	3	3	1	29.8	29.8	0	2	0	0	11	4.4	4.4	2.9	20.2326	20.2326	3	0	2	1	1	0	0	1	0	0	0	0	1	1	1	0	1	1	0	1	0	0	0	0	0	0
750	54-17	18	4	1	1	0	62	6.2	3	2	0	29	29	0	1	1	0	11	5	5	1.5	36.2996	36.2996	3	0	3	1	1	1	0	0	0	0	1	0	0	1	2	1	1	1	0	0	0	0	1	0	1	0
1717	703	52	4	2	0	1	35.6904	3.56904	2	1	0	31.1	31.1	1	4	0	0	11	1.9	1.9	1.58	55.5699	55.5699	1	0	1	0	1	0	0	0	0	0	0	0	0	1	1	0	1	1	0	1	0	0	1	0	0	0
1722	708	52	4	2	0	1	69.9863	6.99863	3	1	0	26.9	26.9	0	7	0	0	11	10.6	10.6	1.6	43.0137	43.0137	9	0	0	0	0	0	0	0	0	0	0	0	0	1	1	0	1	1	0	1	0	0	0	0	0	0
15	44173	31	3	2	0	1	39	3.9	2	2	0	22	22	0	1	1	0	11	2.9	2.9	3.4	21.4962	21.4962	5	0	2	1	1	1	0	0	0	0	0	0	0	0	4	0	0	0	0	1	0	0	1	0	1	0
19	42583	31	3	2	0	0	63	6.3	3	2	0	21.7	21.7	0	2	0	0	11	7.2	7.2			48.4064	1	0	2	1	1	0	0	0	0	0	1	0	0	0	3	0	1	0	1	1	0	0	1	0	1	0
848	63-34	22	4	1	1	0	46	4.6	2	2	0	27.9	27.9	0	3	0	0	11	1.7	1.7	1.2	53.1959	53.1959	4	0	3	1	1	1	1	0	0	0	0	0	0	0	2	1	1	1	0	1	0	0	0	0	0	0
987	78-18	72	4	2	0	1	58	5.8	2	2	0	18.7	18.7	0	2	0	0	11	2.5	2.5	0.9	93.8157	93.8157	11	0	1	0	1	0	0	0	0	0	0	0	0	0	2	1	1	1	0	1	0	0	1	0	1	0
147	15-91	41	3	2	0	0	31	3.1	2	6	0	27.6	27.6	0	6	0	0	11	16.7	16.7			48.4064	1	1	0	0	0	0	0	0	0	0	0	0	2	0	1	0	1	1	0	1	0	0	1	0	1	0
152	15-96	41	3	2	0	1	76	7.6	3	1	0	24.3	24.3	0	4	0	0	11	7	7	2.7	21.9039	21.9039	2	0	1	0	1	0	0	0	0	0	0	0	2	1	2	1	1	1	0	1	0	0	0	0	1	0
150	15-94	41	3	1	1	1	51	5.1	2	1	0	29.6	29.6	0	7	0	0	11	13.9	13.9	1.3	63.176	63.176	1	0	2	1	1	0	1	0	0	0	0	0	0	1	2	1	1	1	0	1	0	0	0	0	1	0
257	21-35	47	4	2	0	1	58	5.8	2	3	1	24.5	24.5	0	2	0	0	11	2.5	2.5	2.1	33.6815	33.6815	5	0	1	0	1	0	0	0	0	0	0	0	0	0	3	0	1	0	1	1	0	0	1	0	1	0
653	43-5	45	3	2	0	1	39	3.9	2	1	0		26.5		3	0	0	11	0.6	0.6			48.4064	1	0	1	0	1	0	0	0	0	0	0	0	0	2	2	1	1	1	0	1	0	0	1	0	1	0
779	60-6	21	4	1	1	1	71	7.1	3	1	0	23.1	23.1	0	7	0	0	11	9.1	9.1	0.86	87.243	87.243	7	0	1	0	1	0	0	0	0	0	0	0	0	1	4	0	0	0	1	1	0	0	0	0	0	0
159	15-103	41	3	2	0	1	48	4.8	2	1	0	26.6	26.6	0	3	0	0	11	18.7	18.7			48.4064	1	1	0	0	0	0	0	0	0	0	0	0	2	0	1	0	1	1	0	1	0	0	0	0	0	0
157	15-101	41	3	2	0	1	55	5.5	2	1	0	25.1	25.1	0	4	0	0	11	10.3	10.3	1.4	56.1614	56.1614	7	0	4	1	1	1	0	1	0	0	1	0	0	1	2	1	1	1	0	1	0	0	0	0	1	0
751	54-18	18	4	3	0	1	47	4.7	2	1	0	23.6	23.6	0	1	1	0	11	17.4	17.4	4.5	14.4803	14.4803	3	0	2	1	1	1	0	0	0	0	0	0	1	0	3	0	1	0	1	1	0	0	1	0	0	0
151	15-95	41	3	1	1	0	65	6.5	3	1	0	32	32	1	1	1	0	11	5.4	5.4	1.5	35.5426	35.5426	2	0	2	1	1	1	0	0	0	0	0	0	1	1	2	1	1	1	0	1	0	0	0	0	1	0
153	15-97	41	3	2	0	0	55	5.5	2	2	0	31.9	31.9	1	4	0	0	11	0.1	0.1	1.1	55.4763	55.4763	6	0	1	0	1	0	0	0	0	0	0	0	0	0	2	1	1	1	0	1	1	1	1	0	0	0
163	15-107	41	3	2	0	0	58	5.8	2	1	0	36	36	1	5	0	0	11	5.9	5.9	1.1	54.3194	54.3194	34	0	1	0	1	0	0	0	0	0	0	0	2	0	2	1	1	1	0	1	0	0	1	0	0	0
452	28-62	50	4	1	1	0	43	4.3	2	1	0		26.5		3	0	0	11	10.4	10.4	1.4	45.0912	45.0912	4	0	1	0	1	0	0	0	0	0	0	0	1	1	2	1	1	1	0	0	0	0	1	0	0	0
160	15-104	41	3	2	0	0	53	5.3	2	1	0	25.1	25.1	0	5	0	0	11	3.1	3.1			48.4064	4	0	1	0	1	0	0	0	0	0	0	0	0	1	2	1	1	1	0	1	0	0	0	0	0	0
156	15-100	41	3	2	0	1	41	4.1	2	2	0	25.8	25.8	0	4	0	0	11	3.6	3.6	1.8	45.7291	45.7291	2	0	1	0	1	0	0	0	0	0	0	0	0	0	2	1	1	1	0	1	0	0	1	0	0	0
166	15-110	41	3	2	0	0	35	3.5	2	1	0	33.3	33.3	1	3	0	0	11		5.9	2.2	27.6171	27.6171	2	0	1	0	1	0	0	0	0	0	0	0	0	0	2	1	1	1	0	1	0	0	1	0	0	0
158	15-102	41	3	1	1	1	40	4	2	1	0	28.3	28.3	0	7	0	0	11	24.4	24.4			48.4064	1	0	1	0	1	0	0	0	0	0	0	0	2	1	2	1	1	1	0	1	0	0	0	0	0	0
752	54-19	18	4	2	0	1	54	5.4	2	1	0	27.1	27.1	0	1	1	0	11	6	6	2.2	32.7468	32.7468	5	0	3	1	1	1	0	1	0	0	0	0	0	0	2	1	1	1	0	1	0	0	1	1	0	0
849	63-35	22	4	1	1	1	72	7.2	3	1	0	27.1	27.1	0	4	0	0	11	5.1	5.1	1.3	54.5113	54.5113	7	0	1	0	1	0	0	0	0	0	0	0	0	1	3	0	1	0	1	1	0	0	0	0	1	0
161	15-105	41	3	2	0	1	48	4.8	2	1	0	34.1	34.1	1	4	0	0	11	3.1	3.1	2.2	34.1565	34.1565	2	0	3	1	1	1	0	1	0	0	0	0	2	1	2	1	1	1	0	1	0	0	1	0	1	0
168	15-112	41	3	2	0	0	39	3.9	2	2	0	27.6	27.6	0	7	0	0	11	4.8	4.8	2.7	20.9626	20.9626	5	0	3	1	1	1	1	0	0	0	0	0	0	0	2	1	1	1	0	1	0	0	1	0	0	0
851	63-37	22	4	2	0	1	55	5.5	2	3	1	23.8	23.8	0	4	0	0	11	6.3	6.3	1.2	67.667	67.667	3	0	1	0	1	0	0	0	0	0	0	0	2	1	2	1	1	1	0	1	0	0	1	0	1	0
164	15-108	41	3	2	0	1	58	5.8	2	1	0	20.5	20.5	0	1	1	0	11	8.5	8.5	2	35.7281	35.7281	4	0	3	1	1	1	0	1	0	0	0	0	1	0	2	1	1	1	0	1	0	0	0	0	0	0
170	15-114	41	3	2	0	0	60	6	2	2	0	25.2	25.2	0	1	1	0	11	5.4	5.4	1.3	43.7663	43.7663	9	0	3	1	1	1	0	1	0	0	0	0	0	1	2	1	1	1	0	1	0	0	0	0	0	0
853	63-39	22	4	1	1	0	51	5.1	2	1	0	21.8	21.8	0	7	0	0	11	4.8	4.8	2.4	22.2167	22.2167	7	0	1	0	1	0	0	0	0	0	0	0	0	0	2	1	1	1	0	1	0	0	0	0	0	0
320	44127	46	3	2	0	1	60	6	2	1	0	31.6	31.6	1	5	0	0	7	0.1	0.1	7.2	7.48752	7.48752	0	0	2	1	1	0	1	0	0	0	0	0	0	0	2	1	1	1	0	0	2	2	1	0	0	0
951	69-2	65	4	2	0	1	62	6.2	3	1	0	27.1	27.1	0	3	0	0	4	22.1	22.1	2.8	23.128	23.128	4	0	2	1	1	0	0	1	0	0	0	0	0	0	4	0	0	0	0	1	0	0	1	0	0	0
767	57-15	34	4	1	1	0	34	3.4	2	1	0	20.6	20.6	0	3	0	0	6	1	1	2.4	25.0347	25.0347	16	1	0	0	0	0	0	0	0	0	0	0	0	0	2	1	1	1	0	1	0	0	1	0	1	0
1057	42	52	4	2	0	0	58.3726	5.83726	2	1	0	29.2	29.2	0	1	1	0	4	1.6	1.6	1.1	54.1775	54.1775	16	0	2	1	1	1	0	0	0	0	0	0	1	0	2	1	1	1	0	1	0	0	1	1	1	0
279	22-21	57	4	2	0	0	67	6.7	3	1	0	24.5	24.5	0	2	0	0	5	14.1	14.1	0.9	64.9925	64.9925	6	0	2	1	1	1	0	0	0	0	0	0	0	1	2	1	1	1	0	1	0	0	1	0	1	0
599	40-1	32	3	1	1	0	19	1.9	2	1	0	27.3	27.3	0	6	0	0	6	9	9	0.85	97.5688	97.5688	30	0	1	0	1	0	0	0	0	0	0	0	0	1	2	1	1	1	0	1	0	0	0	0	0	0
1502	487	52	4	1	1	1	56.5479	5.65479	2	1	0	25.7	25.7	0	1	1	0	7	9.9	9.9	1.24	64.3336	64.3336	0	0	1	0	0	1	0	0	0	0	0	0	0	0	2	1	1	1	0	1	0	0	1	1	1	0
118	15-62	41	3	2	0	1	62	6.2	3	1	0	26	26	0	1	1	0	9	3.8	3.8	0.93	87.671	87.671	3	0	3	1	1	1	0	0	0	0	0	1	2	0	2	1	1	1	0	1	0	0	0	0	1	0
1280	265	52	4	1	1	1	70.7123	7.07123	3	2	0	25.2	25.2	0	7	0	0	6	15.7	15.7	1.74	38.6677	38.6677	4	0	2	1	1	0	0	0	0	1	0	0	2	0	1	0	0	0	0	1	0	0	1	1	1	0
1225	210	52	4	2	0	1	61.8575	6.18575	3	1	0	28.9	28.9	0	3	0	0	6	5	5	2.21	30.8188	30.8188	6	0	1	0	0	1	0	0	0	0	0	0	1	0	2	1	1	1	0	1	0	0	1	1	1	0
1087	72	52	4	2	0	1	58.1041	5.81041	2	2	0	29.4	29.4	0	2	0	0	4	2.9	2.9	1.69	43.7645	43.7645	3	0	2	1	1	0	0	1	0	0	0	0	1	0	2	1	1	1	0	1	0	0	1	1	0	0
1062	47	52	4	2	0	0	49.5397	4.95397	2	2	0	17.4	17.4	0	4	0	1	4	8.3	8.3	4.2	11.4104	11.4104		0	1	0	0	0	0	0	1	0	0	0	1	0	2	1	1	1	0	1	0	0	1	1	1	0
1421	406	52	4	1	1	0	56.6137	5.66137	2	1	0	27.1	27.1	0	4	0	1	7	7	7	0.98	63.0719	63.0719		0	2	1	1	1	0	0	0	0	0	0	1	1	1	0	1	1	0	1	0	0	0	0	1	0
1577	562	52	4	2	0	1	59.7014	5.97014	2	2	0	31.3	31.3	1	3	0	0	8	11.3	11.3	1.74	41.7773	41.7773	14	0	2	1	1	1	0	0	0	0	0	0	2	1	2	1	1	1	0	1	0	0	1	1	1	0
598	37-7	29	3	2	0	1	51	5.1	2	1	0	23.5	23.5	0	2	0		7	18.8	18.8			48.4064	7	0	2	1	1	1	0	0	0	0	0	0	0	1	2	1	1	1	0	1	0	0	1	1	1	0
1150	135	52	4	2	0	0	76.7425	7.67425	3	1	0		26.5		4	0	0	3	11.2	11.2			48.4064		0	0	0	0	0	0	0	0	0	0	0	2	0	6	6	0	0		0	0	0	0	0	0	0
1123	108	52	4	2	0	1	59.789	5.9789	2	1	0	32.7	32.7	1	1	1	1	4	3.4	3.4	0.84	95.3087	95.3087	16	0	2	1	1	1	0	0	0	0	0	0	0	0	1	0	1	1	0	1	0	0	0	0	1	0
982	78-13	72	4	2	0	1	57	5.7	2	1	0	23.5	23.5	0	1	1	1	7	11	11	1.8	40.8678	40.8678	0	0	3	1	1	1	0	1	0	0	0	0	0	0	2	1	1	1	0	1	0	0	0	0	0	0
1595	580	52	4	1	1	1	71.2384	7.12384	3	1	0	28.6	28.6	0	7	0	0	8	11.4	11.4	1.45	48.0257	48.0257	6	0	2	1	1	1	0	0	0	0	0	0	1	0	1	0	1	1	0	1	0	0	0	0	1	0
316	43974	46	3	2	0	1	57	5.7	2	1	0	26.2	26.2	0	2	0	0	7	1	1	2.7	25.0315	25.0315	3	0	3	1	1	1	0	1	0	0	0	0	0	0	2	1	1	1	0	1	2	2	0	0	1	0
1144	129	52	4	1	1	1	54.3425	5.43425	2	1	0	25.1	25.1	0	4	0	0	5	12.6	12.6	1.81	41.3599	41.3599	9	0	1	0	1	0	0	0	0	0	0	0	0	0	2	1	1	1	0	1	0	0	1	1	1	0
1616	602	52	4	2	0	0	62.3014	6.23014	3	1	0	28.7	28.7	0	5	0	0	8	6.4	6.4			48.4064	15	0	1	0	1	0	0	0	0	0	0	0	1	0	1	0	1	1	0	1	0	0	0	0	0	0
42	13-20	10	5	2	0	1	48	4.8	2	1	0	24.4	24.4	0	2	0	0	8	11.2	11.2	2.2	34.1565	34.1565	4	0	1	0	1	0	0	0	0	0	0	0	1	0	1	0	1	1	0	1	0	0	1	0	0	0
520	34-22	8	2	1	1	1	48	4.8	2	1	0	37.1	37.1	1	3	0	0	5	35.6	35.6	3	23.4759	23.4759	6	0	1	0	1	0	0	0	0	0	0	0	0	0	4	0	0	0	0	1	0	0	1	0	1	0
1098	83	52	4	2	0	1	63.8164	6.38164	3	1	0	25.2	25.2	0	1	1	1	5	0.2	0.2	2.28	29.273	29.273		0	2	1	1	1	0	0	0	0	0	0	1	0	2	1	1	1	0	1	0	2	1	1	1	0
1282	267	52	4	2	0	0	60.1096	6.01096	3	1	0	30.3	30.3	1	4	0	1	6	5.7	5.7	2.8	17.2961	17.2961		0	2	1	1	1	0	0	0	0	0	0	1	0	2	1	1	1	0	1	0	0	1	1	0	0
83	15-27	41	3	2	0	1	45	4.5	2	2	0	20.6	20.6	0	2	0	0	7	0	0	16.97	2.95073	2.95073	2	0	1	0	1	0	0	0	0	0	0	0	0	0	2	1	1	1	0	1	1	0	0	0	0	0
705	52-13	44	3	2	0	1	78.474	7.8474	3	2	0	25.8	25.8	0	4	0	1	7	0	0			48.4064		0	2	1	1	0	0	1	0	0	0	0	0	0	2	1	1	1	0	1	1	0	0	0	1	0
1201	186	52	4	2	0	1	63.5096	6.35096	3	1	0	23.5	23.5	0	7	0	0	5	7.1	7.1	1.68	42.4373	42.4373	7	0	2	1	0	0	0	1	0	0	1	0	0	0	2	1	1	1	0	1	0	0	1	1	1	0
1092	77	52	4	2	0	1	73.9945	7.39945	3	2	0	27.4	27.4	0	2	0	0	4	6.5	6.5	1.2	59.2147	59.2147	1	0	5	1	1	1	0	1	0	1	1	0	1	0	4	0	0	0	0	1	0	0	1	1	1	0
1459	444	52	4	1	1	1	55.3425	5.53425	2	1	0	33.6	33.6	1	4	0	0	7	14.8	14.8	2.44	28.6225	28.6225	5	0	1	0	1	0	0	0	0	0	0	0	0	0	2	1	1	1	0	1	0	0	1	1	0	0
293	22-35	57	4	2	0	1	66	6.6	3	1	0	29.4	29.4	0	2	0	0	8	0.9	0.9	1.4	51.9852	51.9852	10	0	1	0	1	0	0	0	0	0	0	0	0	1	2	1	1	1	0	1	0	0	1	0	1	0
31	44087	10	5	2	0	1	59	5.9	2	1	0	23.1	23.1	0	1	1	0	6	11.8	11.8	0.9	93.159	93.159	4	0	3	1	1	1	0	0	1	0	0	0	0	1	2	1	1	1	0	1	0	0	1	0	0	0
898	66-45	7	2	2	0	0	53	5.3	2	6	0		26.5		4	0	0	5	11.2	11.2	2.5	20.8518	20.8518		0	2	1	1	0	0	0	1	0	0	0	2	0	2	1	1	1	0	1	0	0	0	0	0	0
1075	60	52	4	2	0	1	68.0712	6.80712	3	1	0	25.1	25.1	0	4	0	0	4	8.8	8.8	1.14	65.6798	65.6798	13	0	2	1	1	0	0	1	0	0	0	0	0	1	1	0	1	1	0	1	0	0	1	1	1	0
1266	251	52	4	1	1	1	49.9726	4.99726	2	1	0	22.2	22.2	0	4	0	0	6	7.4	7.4	1.18	71.5384	71.5384	7	1	0	0	0	0	0	0	0	0	0	0	0	0	4	0	0	0	1	1	0	0	0	0	1	0
983	78-14	72	4	2	0	0	45	4.5	2	2	0	16.5	16.5	0	2	0	1	8	13.7	13.7	2.33	24.0174	24.0174	0	0	2	1	1	0	0	1	0	0	0	0	0	1	1	0	0	0	0	1	0	0	1	0	0	0
1066	51	52	4	2	0	0	46.411	4.6411	2	1	0	26.4	26.4	0	3	0	1	4	0.1	0.1	1.24	50.9809	50.9809		0	1	0	0	0	1	0	0	0	0	0	0	0	2	1	1	1	0	1	0	2	0	0	1	0
1325	310	52	4	2	0	1	44.2411	4.42411	2	2	0	25.2	25.2	0	3	0	0	6	7	7	2.11	36.8869	36.8869	7	0	1	0	1	0	0	0	0	0	0	0	0	1	2	1	1	1	0	1	0	0	1	1	1	0
1402	387	52	4	2	0	1	57.5808	5.75808	2	2	0	32.6	32.6	1	3	0	0	7	5.3	5.3	1.31	59.7658	59.7658	8	1	0	0	0	0	0	0	0	0	0	0	1	0	2	1	1	1	0	1	0	0	1	1	0	0
669	46-16	9	5	2	0	1	43	4.3	2	4	0	40.2	40.2	1	7	0	0	8	1.9	1.9	1	91.7732	91.7732	1	0	3	1	1	1	0	0	1	0	0	0	2	1	2	1	1	1	0	1	0	0	1	0	1	0
1140	125	52	4	2	0	0	55.8521	5.58521	2	1	0	28.8	28.8	0	4	0	0	5	2.8	2.8	2.43	21.1521	21.1521	7	0	1	0	1	0	0	0	0	0	0	0	1	0	1	0	1	1	0	1	0	0	1	1	1	0
803	62-24	55	4	2	0	1	53	5.3	2	1	0	29.4	29.4	0	1	1	1	8	0.1	0.1			48.4064	3	0	2	1	1	1	0	0	0	0	0	0	0	0	3	0	1	0	1	1	1	1	1	0	0	0
63	44027	41	3	2	0	1	52	5.2	2	1	0	28.1	28.1	0	5	0	0	5	3.1	3.1	1.64	47.3711	47.3711	3	0	1	0	1	0	0	0	0	0	0	0	0	0	2	1	1	1	0	1	0	0	0	0	0	0
477	30-25	37	2	2	0	1	54	5.4	2	3	1	22.1	22.1	0	3	0	0	6	6.4	6.4			48.4064	8	0	1	0	1	0	0	0	0	0	0	0	1	2	2	1	1	1	0	1	0	0	1	0	1	1
496	30-45	37	2	2	0	1	75	7.5	3	2	0	22.6	22.6	0	1	1	1	7	15.2	15.2	1.1	65.3203	65.3203	11	0	3	1	1	1	0	1	0	0	0	0	1	0	2	1	1	1	0	0	0	0	0	1	0	0
950	69-1	65	4	1	1	0	74	7.4	3	1	0	22.7	22.7	0	2	0	1	4	24.2	24.2	2.5	17.9919	17.9919	0	0	2	1	1	0	0	1	0	0	0	0	1	0	5	0	0	0	0	1	0	0	0	0	0	0
1158	143	52	4	2	0	0	62.1753	6.21753	3	3	1	33.4	33.4	1	7	0	0	5	7.1	7.1	1.15	49.9893	49.9893	6	0	1	0	1	0	0	0	0	0	0	0	1	1	1	0	1	1	0	1	0	0	1	1	1	0
1286	271	52	4	1	1	1	58.2329	5.82329	2	1	0	27	27	0	7	0	0	6	24	24	1.76	41.6313	41.6313	8	0	1	0	1	0	0	0	0	0	0	0	2	1	4	0	0	0	0	1	0	0	0	0	0	0
1380	365	52	4	2	0	0	67.9589	6.79589	3	1	0		26.5		5	0	0	7	1.1	1.1	1.96	25.193	25.193	7	0	0	0	0	0	0	0	0	0	0	0	0	0	2	1	1	1	0	1	2	0	1	1	0	0
1555	540	52	4	2	0	1	35.4575	3.54575	2	1	0	27.9	27.9	0	7	0	0	8	4.5	4.5	1.01	95.6096	95.6096	25	0	1	0	1	0	0	0	0	0	0	0	1	0	2	1	1	1	0	1	0	0	1	1	0	0
261	43912	57	4	2	0	1	63	6.3	3	2	0	31.3	31.3	1	3	0	0	3	11.9	11.9	1.25	60.8887	60.8887	7	0	2	1	1	1	0	0	0	0	0	0	0	1	2	1	1	1	0	1	0	0	0	0	1	0
458	44012	38	2	1	1	1	31	3.1	2	1	0	28.2	28.2	0	3	0	0	6	14.6	14.6	1.5	61.1548	61.1548	3	0	1	0	1	0	0	0	0	0	0	0	0	0	2	1	1	1	0	1	0	0	1	0	1	0
783	62-4	55	4	1	1	1	63	6.3	3	4	0	24.7	24.7	0	5	0	1	4	0.3	0.3	1.25	60.8887	60.8887	0	0	1	0	1	0	0	0	0	0	0	0	0	0	1	0	1	1	0	1	1	0	1	0	0	0
1585	570	52	4	2	0	1	71.5068	7.15068	3	1	0	36.7	36.7	1	1	1	0	8	8	8	1.09	67.6862	67.6862	7	0	3	1	1	1	0	0	0	0	1	0	1	0	1	0	1	1	0	1	0	0	0	0	0	0
625	41-24	42	3	2	0	1	50	5	2	1	0	36.8	36.8	1	5	0	0	8	13.7	13.7	1.8	42.9276	42.9276	1	0	1	0	1	0	0	0	0	0	0	0	1	0	2	1	1	1	0	1	0	0	0	0	1	0
989	80-2	49	4	2	0	0	62	6.2	3	1	0	30.8	30.8	1	1	1	0	6	10.3	10.3	2.1	24.1676	24.1676	4	0	2	1	1	1	0	0	0	0	0	0	0	0	2	1	1	1	0	1	0	0	1	0	1	0
1594	579	52	4	2	0	1	53.9534	5.39534	2	2	0	28.9	28.9	0	3	0	0	8	6.5	6.5	1.06	79.1963	79.1963	5	1	0	0	0	0	0	0	0	0	0	0	0	0	1	0	1	1	0	1	0	0	1	1	1	0
439	28-49	50	4	1	1	1	58	5.8	2	2	0	22.7	22.7	0	3	0	0	9	6.5	6.5	1.2	66.2559	66.2559	3	0	2	1	1	1	0	0	0	0	0	0	1	1	2	1	1	1	0	1	0	0	0	0	0	0
843	63-29	22	4	2	0	1	62	6.2	3	3	1	25.3	25.3	0	4	0	0	9	6	6	1.6	45.4957	45.4957	4	0	2	1	1	0	0	0	1	0	0	0	1	1	2	1	1	1	0	1	0	0	1	1	1	0
1074	59	52	4	1	1	1	69.2274	6.92274	3	2	0	22.3	22.3	0	4	0	0	4	17.7	17.7	7.5	6.67965	6.67965	3	0	1	0	1	0	0	0	0	0	0	0	0	0	1	0	0	0	0	1	0	0	1	1	1	0
1305	290	52	4	1	1	1	58.1534	5.81534	2	1	0	26	26	0	4	0	0	6	17.5	17.5	1.65	45.0348	45.0348	7	0	1	0	1	0	0	0	0	0	0	0	0	1	1	0	0	0	0	1	0	0	1	1	1	0
311	23	67	4	2	0	1	76	7.6	3	4	0	24.2	24.2	0	2	0	0	4	3.3	3.3	1.9	33.4987	33.4987	2	0	3	1	1	0	0	1	0	0	1	0	1	0	1	0	1	1	0	1	0	0	0	0	1	0
710	52-18	44	3	2	0	1	60	6	2	1	0	30.1	30.1	1	1	1	0	7	4.6	4.6	1.27	61.0035	61.0035	2	0	3	1	1	1	0	1	0	0	0	0	0	1	2	1	1	1	0	1	0	0	1	0	0	0
762	57-10	34	4	2	0	1	76	7.6	3	1	0	30.1	30.1	1	1	1	0	4	0.7	0.7			48.4064	2	0	2	1	1	1	0	0	0	0	0	0	1	2	3	0	1	0	1	1	0	0	1	0	1	1
973	78-4	72	4	1	1	0	68	6.8	3	2	0	25.4	25.4	0	2	0	0	4	30	30	2.53	18.4977	18.4977	4	0	4	1	1	1	0	0	1	0	1	0	1	0	4	0	0	0	1	1	0	0	1	0	0	0
981	78-12	72	4	2	0	1	60	6	2	1	0	26.3	26.3	0	5	0	0	6	8.3	8.3	1.45	51.9708	51.9708	7	0	1	0	0	0	0	1	0	0	0	0	0	1	2	1	1	1	0	1	0	0	1	0	0	0
1160	145	52	4	1	1	1	60.1205	6.01205	3	1	0	27.7	27.7	0	7	0	0	5	11.7	11.7	1.28	60.3766	60.3766	3	0	1	0	1	0	0	0	0	0	0	0	2	1	4	0	0	0	0	1	0	0	1	1	1	0
1188	173	52	4	2	0	1	49.6055	4.96055	2	1	0	29.3	29.3	0	4	0	0	5	8.7	8.7	1.7	46.1266	46.1266	10	1	0	0	0	0	0	0	0	0	0	0	1	0	2	1	1	1	0	1	0	0	1	1	1	0
1242	227	52	4	1	1	0	55.2877	5.52877	2	1	0	25.7	25.7	0	7	0	0	5	27.7	27.7	2.5	20.5194	20.5194	5	0	3	1	1	0	0	1	0	0	1	0	2	1	1	0	0	0	0	1	0	0	1	1	0	0
1293	278	52	4	1	1	1	36.5479	3.65479	2	1	0	32.7	32.7	1	4	0	0	6	10.4	10.4	1.25	73.3222	73.3222	4	1	0	0	0	0	0	0	0	0	0	0	0	0	1	0	0	0	0	1	0	0	0	0	0	0
1320	305	52	4	2	0	1	66.737	6.6737	3	1	0	31.6	31.6	1	4	0	0	7	6.6	6.6	2.04	32.8063	32.8063	4	0	3	1	1	1	0	1	0	0	0	0	1	0	3	0	1	0	1	1	0	0	1	1	1	0
401	44163	50	4	2	0	1	65	6.5	3	1	0	27.1	27.1	0	2	0	0	6	2.6	2.6	2.97	21.0881	21.0881	8	0	3	1	1	1	0	0	0	0	1	0	0	1	4	0	0	0	1	1	0	0	0	0	1	1
1079	64	52	4	1	1	0	38.6603	3.86603	2	3	1	23.9	23.9	0	4	0	0	4	9	9	0.88	81.493	81.493	3	0	2	1	1	0	0	0	0	0	1	0	0	0	4	0	0	0	0	1	0	0	1	1	0	0
1143	128	52	4	2	0	1	44.8712	4.48712	2	1	0	24.5	24.5	0	5	0	0	5	5.3	5.3	2.5	29.9156	29.9156	7	0	1	0	1	0	0	0	0	0	0	0	0	0	1	0	1	1	0	1	0	0	1	1	1	0
1337	322	52	4	2	0	0	64.7123	6.47123	3	1	0	29.1	29.1	0	1	1	0	6	7.4	7.4	1.76	29.356	29.356	8	0	2	1	1	1	0	0	0	0	0	0	0	1	1	0	1	1	0	1	0	0	0	0	1	0
34	44178	10	5	1	1	1	68	6.8	3	1	0	24.2	24.2	0	5	0	0	7	16.3	16.3	1.2	61.7614	61.7614	5	0	2	1	1	0	0	1	0	0	0	0	2	1	2	1	1	1	0	1	0	0	0	1	1	0
282	22-24	57	4	2	0	1	34	3.4	2	2	0	28.7	28.7	0	3	0	0	6	16.5	16.5	2.8	28.1552	28.1552	6	0	1	0	1	0	0	0	0	0	0	0	2	0	2	1	1	1	0	1	2	2	1	0	1	0
481	30-29	38	2	2	0	0	54	5.4	2	2	0	37.1	37.1	1	4	0	0	7	1.1	1.1	1	62.6905	62.6905	9	0	2	1	1	1	0	0	0	0	0	0	0	0	2	1	1	1	0	1	0	0	0	0	1	0
517	34-18	8	2	2	0	1	80	8	3	2	0	26.7	26.7	0	3	0	1	5	21.2	21.2	1.2	56.7686	56.7686	3	0	4	1	1	1	0	1	0	0	1	0	0	0	3	0	1	0	1	1	0	0	0	0	1	0
581	34-84	8	2	1	1	1	73	7.3	3	1	0	27.7	27.7	0	1	1	0	7	11.7	11.7	1.6	42.1126	42.1126	10	0	2	1	1	1	0	0	0	0	0	0	0	0	2	1	1	1	0	1	0	0	1	0	1	0
690	50-7	27	2	1	1	0	59	5.9	2	6	0	33.3	33.3	1	4	0	0	6	1.3	1.3	1	60.5269	60.5269	3	0	2	1	1	0	0	0	1	0	0	0	2	0	2	1	1	1	0	1	0	0	1	0	1	0
737	54-3	18	4	2	0	1	66	6.6	3	2	0	29.7	29.7	0	1	1	0	7	3.7	3.7	3.5	17.17	17.17	4	0	2	1	1	1	0	0	0	0	0	0	1	0	2	1	1	1	0	1	0	0	1	0	1	0
1501	486	52	4	2	0	1	44.8	4.48	2	3	1	36.4	36.4	1	4	0	0	8	18.7	18.7	1.77	45.4386	45.4386	4	0	1	0	1	0	0	0	0	0	0	0	0	1	4	0	0	1	1	1	0	0	1	1	0	0
1508	493	52	4	2	0	1	70.8219	7.08219	3	1	0	26.6	26.6	0	1	1	0	8	5.4	5.4	1.09	68.0126	68.0126	3	0	2	1	1	1	0	0	0	0	0	0	0	1	2	1	1	1	0	1	0	0	1	1	0	0
75	15-19	41	3	2	0	1	44	4.4	2	1	0	21.7	21.7	0	5	0	0	7	0.2	0.2	2.19	35.3239	35.3239	8	0	2	1	0	0	0	1	1	0	0	0	0	0	2	1	1	1	0	1	1	0	1	0	1	1
670	46-17	9	5	2	0	1	59	5.9	2	5	0	28	28	0	3	0	0	10	2.5	2.5	3.9	15.8237	15.8237	14	0	1	0	1	0	0	0	0	0	0	0	1	0	5	0	0	0	0	1	0	0	0	0	1	0
1205	190	52	4	2	0	0	56.2521	5.62521	2	2	0	32.9	32.9	1	1	1	0	5	4.7	4.7	2.7	18.57	18.57	21	0	3	1	1	1	0	1	0	0	0	0	0	0	1	0	1	1	0	1	0	0	1	1	1	0
1273	258	52	4	2	0	0	52.5315	5.25315	2	3	1	31.5	31.5	1	3	0	0	6	10.1	10.1	0.75	89.6877	89.6877	9	0	2	1	1	1	0	0	0	0	0	0	0	0	2	1	1	1	0	1	0	0	1	1	1	0
1308	293	52	4	1	1	1	68.9644	6.89644	3	1	0	30.1	30.1	1	4	0	0	6	13.5	13.5	4.3	13.1112	13.1112	1	0	1	0	0	1	0	0	0	0	0	0	0	0	2	1	1	1	0	1	0	0	0	0	1	0
629	41-28	42	3	2	0	1	73	7.3	3	1	0	23.2	23.2	0	4	0	0	7	8	8	3.9	14.3416	14.3416	4	0	3	1	1	1	0	0	0	0	1	0	0	0	2	1	1	1	0	1	0	0	0	0	0	0
703	52-11	44	3	2	0	1	42	4.2	2	2	0	22.1	22.1	0	3	0	1	7	0.1	0.1	6.45	9.7053	9.7053	0	1	0	0	0	0	0	0	0	0	0	0	0	0	2	1	1	1	0	1	1	1	1	0	0	0
1124	109	52	4	2	0	1	56.7014	5.67014	2	1	0	20.5	20.5	0	1	1	0	3	4.3	4.3	1.48	51.8884	51.8884	16	0	2	1	0	1	0	0	0	1	0	0	1	0	2	1	1	1	0	1	0	0	1	1	1	0
1146	131	52	4	2	0	0	56.8603	5.68603	2	1	0	29.7	29.7	0	1	1	0	5	0.5	0.5	1.13	53.0035	53.0035	7	0	2	1	1	1	0	0	0	0	0	0	0	0	3	0	1	0	1	1	0	0	1	1	1	0
1163	148	52	4	2	0	1	56.3699	5.63699	2	4	0	24.5	24.5	0	1	1	0	5	8.3	8.3	1.18	68.3947	68.3947	9	0	2	1	1	1	0	0	0	0	0	0	0	0	2	1	1	1	0	1	0	0	1	1	1	0
1601	586	52	4	1	1	1	69.5123	6.95123	3	1	0	30.4	30.4	1	7	0	0	8	9	9	1.01	75.2677	75.2677	7	0	2	1	1	1	0	0	0	0	0	0	1	1	1	0	0	0	0	1	0	0	1	1	1	0
237	21-15	47	4	2	0	1	65	6.5	3	1	0	28.3	28.3	0	2	0	0	7	2.6	2.6	1.3	57.2588	57.2588	11	0	1	0	1	0	0	0	0	0	0	0	1	0	2	1	1	1	0	1	0	0	0	0	1	1
390	43857	43	3	2	0	1	63	6.3	3	1	0	31.2	31.2	1	1	1		6	5.5	5.5	2.13	31.9661	31.9661	0	0	3	1	1	1	0	1	0	0	0	0	1	0	2	1	1	1	0	1	0	0	1	0	1	0
697	52-5	44	3	1	1	1	57	5.7	2	1	0	36.8	36.8	1	4	0	0	7	15.9	15.9	1.86	39.2794	39.2794	4	0	1	0	1	0	0	0	0	0	0	0	0	0	2	1	1	1	0	1	0	0	1	0	0	0
968	71-16	68	4	2	0	1	56	5.6	2	2	0	20	20	0	4	0	1	8	0.6	0.6	1.49	51.7218	51.7218	2	0	1	0	0	1	0	0	0	0	0	0	0	2	2	1	1	1	0	1	0	0	1	0	1	0
1110	95	52	4	2	0	1	57.3014	5.73014	2	3	1	23.6	23.6	0	4	0	0	4	9.8	9.8	1.4	55.2608	55.2608	10	0	1	0	0	0	0	0	0	0	1	0	0	0	4	0	0	0	1	1	0	0	1	1	1	0
1128	113	52	4	1	1	1	56.0986	5.60986	2	3	1	35.9	35.9	1	7	0	0	5	15	15	2.34	29.9484	29.9484	8	1	0	0	0	0	0	0	0	0	0	0	0	0	2	1	1	1	0	1	0	0	1	1	1	0
64	44058	41	3	2	0	1	53	5.3	2	2	0	29.3	29.3	0	6	0	0	5	1.9	1.9	1.35	59.5162	59.5162	0	0	1	0	1	0	0	0	0	0	0	0	1	0	2	1	1	1	0	1	0	0	0	0	0	0
335	23-26	46	3	2	0	0	16	1.6	1	1	0	19.6	19.6	0	7	0	1	7	0.1	0.1			48.4064	0	1	0	0	0	0	0	0	0	0	0	0	0	1	6	6				1	2	2	0	0	0	0
451	28-61	50	4	1	1	0	71	7.1	3	1	0	24.4	24.4	0	3	0	0	11	10.3	10.3	1.9	25.6051	25.6051	13	0	0	0	0	0	0	0	0	0	0	0	0	0	2	1	1	1	0	1	0	0	0	0	0	0
513	34-14	8	2	2	0	1	39	3.9	2	2	0	22.8	22.8	0	3	0	1	4	8.3	8.3	10.2	5.69536	5.69536	34	0	2	1	1	0	0	1	0	0	0	0	0	1	2	1	1	1	0	1	0	0	1	0	1	0
82	15-26	41	3	2	0	1	56	5.6	2	2	0	32.2	32.2	1	1	1	0	7	0.4	0.4	1.25	63.9576	63.9576	0	0	3	1	1	1	0	1	0	0	0	0	0	0	2	1	1	1	0	1	0	0	0	0	1	1
92	15-36	41	3	1	1	1	63	6.3	3	3	1	43.9	43.9	1	1	1	0	7	8	8	1.08	72.6594	72.6594	7	0	4	1	1	1	0	1	0	1	0	0	2	0	2	1	1	1	0	1	0	0	1	0	1	0
142	15-86	41	3	2	0	1	67	6.7	3	1	0	22.1	22.1	0	4	0	0	11	19	19	1.6	43.9255	43.9255	10	0	2	1	1	0	0	0	1	0	0	0	1	0	4	0	0	0	0	1	0	0	1	0	0	0
317	44035	46	3	2	0	1	69	6.9	3	1	0	29.8	29.8	0	2	0		7	1.2	1.2	2.3	27.9298	27.9298	13	0	2	1	1	1	0	0	0	0	0	0	0	0	2	1	1	1	0	1	2	2	0	0	0	0
494	30-43	37	2	2	0	0	49	4.9	2	3	1	24.8	24.8	0	1	1	1	7	4.9	4.9	1.4	43.2302	43.2302	8	0	2	1	1	1	0	0	0	0	0	0	0	0	2	1	1	1	0	0	0	0	1	0	0	0
656	46-3	9	5	2	0	0	44	4.4	2	1	0	27.3	27.3	0	2	0	1	7	1.2	1.2	2.7	20.2391	20.2391	0	0	1	0	1	0	0	0	0	0	0	0	0	0	2	1	1	1	0	1	1	0	1	1	0	0
699	52-7	44	3	2	0	1	58	5.8	2	2	0	25.9	25.9	0	4	0	1	7	0	0	13.01	3.71359	3.71359	0	0	1	0	1	0	0	0	0	0	0	0	0	0	2	1	1	1	0	1	1	1	0	0	1	0
941	68-14	67	4	2	0	0	70	7	3	1	0	43.1	43.1	1	1	1	0	6	15.2	15.2	0.8	73.376	73.376	5	0	2	1	1	1	0	0	0	0	0	0	0	0	2	1	1	1	0	1	0	0	1	0	0	0
1106	91	52	4	2	0	1	45.0603	4.50603	2	1	0	32.2	32.2	1	1	1	1	5	0	0	4.9	13.2429	13.2429		0	2	1	1	1	0	0	0	0	0	0	1	0	5	0	0	0	0	0	0	2	1	1	0	0
1198	183	52	4	2	0	0	51.2712	5.12712	2	1	0	29.5	29.5	0	4	0	0	6	0.7	0.7	1.09	57.5809	57.5809	3	0	1	0	1	0	0	0	0	0	0	0	1	0	2	1	1	1	0	1	0	0	0	0	1	0
1231	216	52	4	1	1	1	48.9781	4.89781	2	1	0	27.2	27.2	0	4	0	0	6	20.7	20.7	2.28	32.4889	32.4889	5	0	1	0	1	0	0	0	0	0	0	0	0	1	1	0	0	0	0	1	0	0	0	0	1	0
1349	334	52	4	2	0	0	49.2384	4.92384	2	1	0		26.5		3	0	0	7	7.2	7.2	1.17	53.6157	53.6157	10	0	1	0	1	0	0	0	0	0	0	0	1	1	2	1	1	1	0	1	0	0	1	1	1	0
1355	340	52	4	2	0	1	63.4959	6.34959	3	1	0		26.5		1	1	0	7	14.2	14.2	3.6	16.8896	16.8896		0	2	1	1	1	0	0	0	0	0	0	0	1	2	1	1	1	0	1	0	0	0	0	0	0
1542	527	52	4	1	1	1	43.4	4.34	2	1	0	30.6	30.6	1	4	0	0	5	3.7	3.7	1.7	48.1818	48.1818	5	0	0	0	0	0	0	0	0	0	0	0	0	0	2	1	1	1	0	1	0	0	1	1	0	0
1597	582	52	4	2	0	1	64.2192	6.42192	3	1	0	24.6	24.6	0	1	1	0	8	3	3	1.59	45.1328	45.1328	11	0	1	0	0	1	0	0	0	0	0	0	1	0	2	1	1	1	0	1	0	0	0	0	1	0
182	44152	17	2	1	1	1	62	6.2	3	1	0	25.7	25.7	0	1	1	0	5	9.5	9.5	1.6	45.4957	45.4957	4	0	1	0	1	0	0	0	0	0	0	0	0	1	4	0	0	0	0	1	0	0	0	0	0	0
519	34-21	8	2	2	0	1	81	8.1	3	3	1	19.3	19.3	0	5	0	0	4	30.5	30.5	1.5	43.0421	43.0421	18	0	3	1	1	0	0	1	0	0	0	1	0	1	5	0	0	0	0	1	0	0	0	0	1	0
709	52-17	44	3	2	0	1	72	7.2	3	1	0	37.2	37.2	1	2	0	1	7	12.5	12.5	3.25	18.0043	18.0043	0	0	1	0	0	0	0	1	0	0	0	0	1	0	2	1	1	1	0	1	0	0	1	0	0	0
903	66-50	7	2	2	0	0	34	3.4	2	3	1	32.9	32.9	1	4	0	0	5	11.2	11.2	3.1	18.3722	18.3722	16	0	1	0	1	0	0	0	0	0	0	0	2	1	2	1	1	1	0	0	0	0	1	0	1	0
1189	174	52	4	2	0	0	65.0027	6.50027	3	1	0	18.4	18.4	0	4	0	0	5	7.6	7.6	0.92	64.1824	64.1824	5	0	2	1	1	1	0	0	0	0	0	0	0	1	2	1	1	1	0	1	0	0	1	1	1	0
1213	198	52	4	2	0	1	45.9014	4.59014	2	1	0	27.3	27.3	0	4	0	0	5	8	8	1.4	59.8682	59.8682	9	0	1	0	1	0	0	0	0	0	0	0	0	0	2	1	1	1	0	1	0	0	1	1	1	0
1253	238	52	4	2	0	0	65.3644	6.53644	3	2	0	24.4	24.4	0	7	0	0	6	0.4	0.4	2.02	24.7379	24.7379	14	0	1	0	1	0	0	0	0	0	0	0	0	0	2	1	1	1	0	1	0	2	1	1	1	0
1433	418	52	4	1	1	1	34.7616	3.47616	2	1	0		26.5		7	0	0	7	14.3	14.3	2.08	40.1154	40.1154	9	0	0	0	0	0	0	0	0	0	0	0	2	0	6	6	0	0		0	0	0	1	1	0	0
1438	423	52	4	2	0	1	45.2877	4.52877	2	3	1	22.2	22.2	0	6	0	0	7	0.7	0.7	3.6	19.1941	19.1941	9	1	0	0	0	0	0	0	0	0	0	0	0	0	2	1	1	1	0	1	0	0	1	1	0	0
635	41-34	42	3	2	0	0	39	3.9	2	1	0	21.9	21.9	0	3	0	0	7	15.4	15.4	1.4	46.3761	46.3761	0	0	1	0	1	0	0	0	0	0	0	0	2	1	2	1	1	1	0	1	0	0	1	0	1	0
641	41-40	42	3	2	0	0	66	6.6	3	1	0	29.7	29.7	0	2	0	0	8	23	23	0.9	65.4506	65.4506	20	0	1	0	1	0	0	0	0	0	0	0	2	0	1	0	0	0	0	1	0	0	0	0	0	0
890	66-37	7	2	2	0	0	35	3.5	2	2	0	27.6	27.6	0	6	0	1	5	1.7	1.7	2.2	27.6171	27.6171	1	0	1	0	0	1	0	0	0	0	0	0	2	0	3	0	1	0	1	1	0	0	1	0	1	0
914	66-61	7	2	2	0	1	72	7.2	3	1	0	26	26	0	4	0	1	6	0.3	0.3	3	19.8337	19.8337	0	0	2	1	1	1	0	0	0	0	0	0	2	0	3	0	1	0	1	1	1	1	1	0	1	0
1030	15	52	4	2	0	1	71.1973	7.11973	3	1	0	22.1	22.1	0	3	0	0	3	7.8	7.8	2.46	25.3544	25.3544	5	0	2	1	0	1	0	1	0	0	0	0	0	0	5	0	0	0	0	1	0	0	1	1	0	0
1275	260	52	4	2	0	1	77.2164	7.72164	3	1	0	22	22	0	4	0	0	6	10.1	10.1	2.5	23.8353	23.8353	7	0	3	1	1	1	0	0	0	0	1	0	0	0	2	1	1	1	0	1	0	0	0	0	1	0
1415	400	52	4	2	0	1	55.7452	5.57452	2	1	0	31.1	31.1	1	5	0	0	7	2.6	2.6	3.4	19.1107	19.1107	3	0	1	0	1	0	0	0	0	0	0	0	0	0	1	0	1	1	0	1	0	0	1	1	1	0
1637	623	52	4	1	1	1	37.2575	3.72575	2	1	0	31.1	31.1	1	2	0	0	9	11.9	11.9			48.4064	7	0	1	0	1	0	0	0	0	0	0	0	2	1	2	1	1	1	0	1	0	0	1	1	1	0
270	44187	57	4	2	0	1	54	5.4	2	3	1	25	25	0	4	0	0	5	7.2	7.2	1.9	39.0971	39.0971	3	0	1	0	1	0	0	0	0	0	0	0	0	1	2	1	1	1	0	1	0	0	1	0	1	0
297	22-39	57	4	2	0	1	69	6.9	3	2	0	29.4	29.4	0	1	1	0	8	5.6	5.6	0.8	91.1467	91.1467	7	0	2	1	1	1	0	0	0	0	0	0	2	1	2	1	1	1	0	1	0	0	0	0	1	0
303	22-45	57	4	2	0	1	54	5.4	2	3	1	25	25	0	2	0	0	5		5.9	2	36.7462	36.7462	3	0	1	0	1	0	0	0	0	0	0	0	0	1	2	1	1	1	0	1	0	0	1	0	1	0
654	46-1	9	4	1	1	1	56	5.6	2	2	0	31.6	31.6	1	3	0	0	6	9.6	9.6	1.4	55.7683	55.7683	13	0	2	1	1	1	0	0	0	0	0	0	0	1	2	1	1	1	0	1	0	0	0	0	1	1
716	52-24	44	3	2	0	1	63	6.3	3	2	0	22.2	22.2	0	1	1	1	7	0	0	2.3	29.1321	29.1321	4	0	3	1	1	1	0	1	0	0	0	0	1	0	2	1	1	1	0	1	1	1	1	0	1	1
763	57-11	34	4	2	0	1	71	7.1	3	1	0	26.4	26.4	0	2	0	1	4	0.1	0.1	6	8.63993	8.63993	4	0	1	0	1	0	0	0	0	0	0	0	1	0	3	0	1	0	1	1	1	1	1	0	1	1
919	66-66	7	2	2	0	0	61	6.1	3	2	0	25	25	0	4	0	1	5	1.3	1.3	1.2	47.8759	47.8759	9	0	3	1	1	0	0	1	0	0	1	0	2	0	2	1	1	1	0	1	0	0	0	0	1	1
937	68-10	67	4	2	0	0	70	7	3	1	0	37.9	37.9	1	2	0	0	5	4.8	4.8	0.8	73.376	73.376	10	0	3	1	1	1	0	1	0	0	0	0	0	0	6	6				1	0	0	0	0	1	0
1131	116	52	4	2	0	1	62.9863	6.29863	3	2	0	25.2	25.2	0	4	0	0	5	2.2	2.2	4.9	11.676	11.676	6	0	1	0	1	0	0	0	0	0	0	0	1	0	2	1	1	1	0	1	0	0	0	0	1	0
1136	121	52	4	2	0	1	75.1452	7.51452	3	1	0	19.3	19.3	0	4	0	0	5	3.4	3.4	2.6	23.0646	23.0646	7	0	2	1	1	0	0	0	0	1	0	0	0	0	5	0	0	0	0	1	0	0	0	0	1	0
1173	158	52	4	2	0	1	74.9534	7.49534	3	1	0	37.6	37.6	1	1	1	0	5	6.5	6.5	1.66	39.7304	39.7304	0	0	2	1	1	1	0	0	0	0	0	0	0	1	2	1	1	1	0	1	0	0	0	0	0	0
1227	212	52	4	1	1	1	47.0164	4.70164	2	1	0	23.4	23.4	0	4	0	0	5	2.4	2.4	1.48	55.5413	55.5413	10	0	1	0	1	0	0	0	0	0	0	0	0	1	3	0	1	0	1	1	0	0	1	1	1	0
1471	456	52	4	2	0	1	56.0849	5.60849	2	1	0	26.2	26.2	0	4	0	0	7	7.6	7.6	1.13	72.2146	72.2146	8	0	2	1	1	1	0	0	0	0	0	0	1	1	2	1	1	1	0	1	0	0	0	0	0	0
500	34-1	8	2	2	0	0	38	3.8	2	1	0	24.6	24.6	0	7	0	0	5	17.4	17.4	1.2	56.2709	56.2709	5	0	2	1	1	1	0	0	0	0	0	0	0	1	2	1	1	1	0	1	0	0	1	0	0	0
748	54-15	18	4	1	1	1	34	3.4	2	1	0	32.7	32.7	1	1	1	0	11	0.7	0.7	1.5	59.8795	59.8795	5	0	2	1	0	1	0	0	1	0	0	0	0	0	2	1	1	1	0	1	0	0	1	1	1	0
818	63-4	22	4	2	0	1	51	5.1	2	2	0	31.6	31.6	1	1	1	1	5	0.1	0.1			48.4064	10	0	3	1	1	1	0	1	0	0	0	0	1	0	3	0	1	0	1	1	1	1	1	0	0	0
930	68-3	67	4	2	0	0	64	6.4	3	3	1	24.9	24.9	0	2	0	0	4	1.8	1.8	0.7	97.6966	97.6966	9	0	2	1	1	1	0	0	0	0	0	0	0	1	2	1	1	1	0	1	0	0	1	0	1	0
1073	58	52	4	2	0	1	47.8384	4.78384	2	4	0	28.2	28.2	0	1	1	0	4	2.3	2.3	0.4	140.612	140.612	6	0	3	1	1	1	0	1	0	0	0	0	0	0	2	1	1	1	0	1	0	0	1	1	1	0
1395	380	52	4	2	0	0	63.3671	6.33671	3	1	0	29.5	29.5	0	5	0	0	7	0.1	0.1	1.78	29.2326	29.2326	5	1	0	0	0	0	0	0	0	0	0	0	0	0	2	1	1	1	0	1	0	0	0	0	1	0
1520	505	52	4	2	0	1	56.8055	5.68055	2	1	0	30.5	30.5	1	4	0	0	6	6.1	6.1	1.92	37.8519	37.8519	7	0	1	0	1	0	0	0	0	0	0	0	0	0	1	0	1	1	0	1	0	0	1	1	1	0
485	30-34	37	2	2	0	0	51	5.1	2	2	0	20.4	20.4	0	2	0	0	6	3.4	3.4	1.3	46.6226	46.6226	7	0	2	1	1	1	0	0	0	0	0	0	1	1	3	0	1	0	1	0	0	0	1	0	1	0
602	41-1	42	3	2	0	0	55	5.5	2	1	0	35.2	35.2	1	3	0	1	6	0	0	2	26.9281	26.9281	1	0	1	0	1	0	0	0	0	0	0	0	0	0	2	1	1	1	0	1	1	1	1	1	1	1
694	52-2	44	3	1	1	1	54	5.4	2	2	0	32.4	32.4	1	4	0	0	6	3.2	3.2	1.91	38.8498	38.8498	7	0	1	0	1	0	0	0	0	0	0	0	0	0	2	1	1	1	0	1	0	0	0	0	1	0
698	52-6	44	3	2	0	0	68	6.8	3	1	0	28	28	0	1	1	1	7	0	0	2.44	19.3258	19.3258	0	0	2	1	0	1	0	1	0	0	0	0	0	1	2	1	1	1	0	1	1	1	0	0	0	0
933	68-6	67	4	1	1	1	69	6.9	3	1	0	28.2	28.2	0	2	0	0	3	12.2	12.2	0.8	91.1467	91.1467	15	0	2	1	1	1	0	0	0	0	0	0	1	1	4	0	0	1	1	1	0	0	1	0	1	0
970	78-1	72	4	2	0	1	63	6.3	3	3	1	29	29	0	1	1	1	3	0.1	0.1	6.19	8.8013	8.8013	3	0	2	1	1	1	0	0	0	0	0	0	0	0	2	1	1	1	0	1	1	0	1	0	0	0
1116	101	52	4	1	1	1	59.863	5.9863	2	1	0	27.5	27.5	0	4	0	0	5	17.1	17.1	1.35	56.715	56.715	7	0	2	1	0	1	0	0	0	0	1	0	2	0	4	0	0	0	0	1	0	0	1	1	1	0
1363	348	52	4	1	1	0	60.0274	6.00274	3	1	0		26.5		2	0	0	7	6.6	6.6	1.2	48.2041	48.2041	6	0	2	1	1	1	0	0	0	0	0	0	0	1	4	0	0	0	1	1	0	0	1	1	1	0
44	13-22	10	5	1	1	0	63	6.3	3	1	0	38.8	38.8	1	4	0	0	8	13	13	1.2	47.208	47.208	5	0	3	1	1	1	0	1	0	0	0	0	0	1	2	1	1	1	0	1	0	0	1	0	1	0
276	22-18	57	4	2	0	1	48	4.8	2	1	0	32.9	32.9	1	4	0	0	6	11.7	11.7	1.99	38.5611	38.5611	7	0	2	1	1	1	0	0	0	0	0	0	0	0	2	1	1	1	0	0	0	0	0	0	0	0
479	30-27	37	2	2	0	0	67	6.7	3	1	0	30.9	30.9	1	1	1	0	6	3.9	3.9	1	57.2193	57.2193	7	0	2	1	1	1	0	0	0	0	0	0	0	0	2	1	1	1	0	1	0	0	1	0	1	1
521	34-23	8	2	2	0	1	57	5.7	2	2	0	25.1	25.1	0	4	0	0	5	8	8	1.8	40.8678	40.8678	15	0	1	0	1	0	0	0	0	0	0	0	0	1	4	0	0	1	1	1	0	0	1	0	1	1
684	50-1	27	2	2	0	0	50	5	2	6	0	29.7	29.7	0	4	0	1	5	24.7	24.7	3.4	14.6841	14.6841	2	0	2	1	1	0	0	1	0	0	0	0	0	0	4	0	0	0	0	1	0	0	1	0	1	0
738	54-4	18	4	2	0	1	64	6.4	3	1	0	24.5	24.5	0	5	0	0	7	5.4	5.4	1.5	48.5016	48.5016	10	0	2	1	1	0	0	1	0	0	0	0	0	1	2	1	1	1	0	1	0	0	0	0	1	0
817	63-3	22	4	2	0	1	59	5.9	2	3	1	23.7	23.7	0	1	1	0	5	0	0	2.5	27.0891	27.0891	2	0	3	1	1	1	0	1	0	0	0	0	0	0	3	0	1	0	1	1	1	1	1	0	1	0
1044	29	52	4	2	0	0	52.3425	5.23425	2	2	0	41.9	41.9	1	1	1	0	4	7.2	7.2	1	63.4248	63.4248	7	0	3	1	1	1	0	1	0	0	0	0	0	1	2	1	1	1	0	1	0	0	1	1	0	0
1122	107	52	4	2	0	1	64.8685	6.48685	3	2	0	28.2	28.2	0	4	0	1	5	3.6	3.6	2.06	32.85	32.85	21	0	3	1	1	1	0	1	0	0	0	0	1	1	3	0	1	0	1	1	0	0	0	0	0	0
1141	126	52	4	2	0	0	69.0575	6.90575	3	1	0	31.8	31.8	1	2	0	0	5	2	2	1.4	37.5488	37.5488	5	1	0	0	0	0	0	0	0	0	0	0	0	0	2	1	1	1	0	1	0	0	0	0	0	0
1180	165	52	4	2	0	1	71.7014	7.17014	3	1	0	21.5	21.5	0	7	0	0	5	4.1	4.1	1.35	52.1893	52.1893	7	0	2	1	1	1	0	0	0	0	0	0	0	0	3	0	1	0	1	1	0	0	1	1	0	0
1191	176	52	4	2	0	0	48.1918	4.81918	2	2	0	26.1	26.1	0	4	0	0	5	2.1	2.1	1.9	30.0544	30.0544	10	1	0	0	0	0	0	0	0	0	0	0	1	0	2	1	1	1	0	1	0	0	1	1	1	0
1309	294	52	4	2	0	1	63.9288	6.39288	3	2	0	24.8	24.8	0	3	0	0	6	21.1	21.1	0.93	86.4911	86.4911	7	0	2	1	1	0	0	0	0	0	1	0	0	1	2	1	1	1	0	1	0	0	0	0	1	0
1473	458	52	4	2	0	0	51.8055	5.18055	2	1	0	34.8	34.8	1	1	1	0	7	4.7	4.7	0.97	66.0526	66.0526	8	0	2	1	1	1	0	0	0	0	0	0	0	0	2	1	1	1	0	1	0	0	0	0	0	0
1580	565	52	4	2	0	1	61.1068	6.11068	3	2	0	24.9	24.9	0	6	0	0	8	6.2	6.2	2.16	31.8509	31.8509	19	0	1	0	1	0	0	0	0	0	0	0	0	0	2	1	1	1	0	1	0	0	0	0	0	0
1606	591	52	4	2	0	1	69.463	6.9463	3	1	0	27.6	27.6	0	5	0	0	9	5.7	5.7	2.23	28.899	28.899	5	0	1	0	1	0	0	0	0	0	0	0	0	0	2	1	1	1	0	1	0	0	0	0	0	0
1126	111	52	4	2	0	0	48.1562	4.81562	2	3	1	28.3	28.3	0	1	1	0	5	3	3	1.1	58.2085	58.2085	2	0	2	1	1	1	0	0	0	0	0	0	0	1	2	1	1	1	0	1	0	0	0	0	0	0
1283	268	52	4	2	0	1	53.3479	5.33479	2	1	0	21.6	21.6	0	4	0	1	7	15.5	15.5	4.3	14.6313	14.6313		0	1	0	1	0	0	0	0	0	0	0	2	0	2	1	1	1	0	1	0	0	0	0	0	0
1455	440	52	4	2	0	1	58.2384	5.82384	2	1	0	27.4	27.4	0	4	0	0	7	3.7	3.7	1.58	47.4298	47.4298	6	0	2	1	1	0	0	1	0	0	0	0	1	1	2	1	1	1	0	1	0	0	0	0	0	0
1467	452	52	4	2	0	0	57.4795	5.74795	2	3	1	28	28	0	4	0	0	6	6.9	6.9	1.02	59.7296	59.7296	7	0	2	1	1	1	0	0	0	0	0	0	0	0	2	1	1	1	0	1	0	0	1	1	1	0
1504	489	52	4	1	1	1	58.1096	5.81096	2	1	0		26.5		3	0	0	8	19.7	19.7	2.31	29.9926	29.9926	3	0	0	0	0	0	0	0	0	0	0	0	2	2	1	0	0	0	0	1	2	2	1	1	1	0
352	43975	48	4	1	1	1	28	2.8	2	2	0	16.9	16.9	0	4	0	0	8	5.6	5.6	2.7	30.6873	30.6873	5	1	0	0	0	0	0	0	0	0	0	0	0	0	2	1	1	1	0	1	0	0	1	0	0	0
592	37-1	29	3	1	1	0	53	5.3	2	1	0	32.8	32.8	1	2	0	0	6	1.4	1.4	1	63.1325	63.1325	7	0	2	1	1	1	0	0	0	0	0	0	0	0	2	1	1	1	0	1	0	0	1	0	0	0
1257	242	52	4	2	0	0	70.7671	7.07671	3	3	1	28.8	28.8	0	1	1	0	6	0.7	0.7	1.23	43.3865	43.3865	5	0	2	1	1	1	0	0	0	0	0	0	1	0	2	1	1	1	0	1	0	0	0	0	0	0
1360	345	52	4	1	1	1	39.5151	3.95151	2	1	0		26.5		5	0	0	6	2.9	2.9	1.95	41.9465	41.9465	10	0	1	0	1	0	0	0	0	0	0	0	0	1	2	1	1	1	0	1	0	0	1	1	1	0
1447	432	52	4	2	0	0	59.1178	5.91178	2	2	0	33.1	33.1	1	4	0	0	7	4.7	4.7	2.1	24.6619	24.6619	9	0	1	0	1	0	0	0	0	0	0	0	0	1	2	1	1	1	0	1	0	0	0	0	1	0
1486	471	52	4	1	1	1	39.5534	3.95534	2	1	0	23.6	23.6	0	4	0	0	5	2.3	2.3	1.14	80.2477	80.2477	15	0	1	0	1	0	0	0	0	0	0	0	0	0	2	1	1	1	0	1	0	0	1	1	1	0
1667	653	52	4	2	0	1	59.8247	5.98247	2	1	0	25.5	25.5	0	7	0	0	9	10.8	10.8			48.4064	11	0	1	0	1	0	0	0	0	0	0	0	0	0	2	1	1	1	0	1	0	0	0	0	0	0
202	17-31	17	2	1	1	0	57	5.7	2	2	0	25.3	25.3	0	4	0	0	5	15.2	15.2	1	61.3832	61.3832	13	0	2	1	1	1	0	0	0	0	0	0	0	1	4	0	0	0	0	1	0	0	0	0	1	0
685	50-2	27	2	1	1	0	61	6.1	3	6	0	27.4	27.4	0	3	0	0	6	21.8	21.8	1.1	53.1867	53.1867	9	0	2	1	1	1	0	0	0	0	0	0	2	1	2	1	1	1	0	1	0	0	0	0	1	0
794	62-15	76	4	1	1	1	61	6.1	3	1	0	27.4	27.4	0	3	0	0	5	0.2	0.2	1.7	42.5784	42.5784	3	0	1	0	1	0	0	0	0	0	0	0	2	1	2	1	1	1	0	1	0	0	0	0	0	0
872	66-19	7	2	2	0	0	36	3.6	2	1	0	22.2	22.2	0	3	0	0	4	14.2	14.2	1.7	37.4544	37.4544	14	0	1	0	1	0	0	0	0	0	0	0	0	0	2	1	1	1	0	0	0	0	1	0	1	0
943	68-16	67	4	1	1	1	68	6.8	3	1	0	25.4	25.4	0	1	1	1	7	12.2	12.2	0.86	89.101	89.101	2	0	3	1	1	1	0	0	0	0	0	1	0	0	2	1	1	1	0	1	1	0	1	0	0	0
1031	16	52	4	1	1	1	63.3178	6.33178	3	1	0		26.5		4	0	0	3	19.4	19.4	2.25	29.8499	29.8499	4	0	3	1	1	1	0	1	0	0	0	0	2	1	1	0	1	1	0	1	0	0	1	1	1	0
1086	71	52	4	2	0	0	64.2904	6.42904	3	1	0	27.6	27.6	0	5	0	0	4	4.7	4.7	2.9	16.0979	16.0979	2	0	1	0	1	0	0	0	0	0	0	0	1	1	2	1	1	1	0	1	0	0	0	0	1	0
1105	90	52	4	2	0	1	62.4712	6.24712	3	1	0	21.7	21.7	0	5	0	0	5	2.8	2.8	3.7	16.4573	16.4573	3	0	2	1	1	0	0	0	0	0	1	0	1	1	5	0	0	0	0	1	0	0	0	0	0	0
1156	141	52	4	2	0	1	72.2822	7.22822	3	2	0	27.1	27.1	0	4	0	0	5	5.5	5.5	1.26	93.8751	93.8751		0	3	1	1	1	0	1	0	0	0	0	0	0	2	1	1	1	0	1	0	0	0	0	0	0
1167	152	52	4	2	0	0	45.4658	4.54658	2	1	0	22.5	22.5	0	4	0	1	5	0.8	0.8	1.51	40.4441	40.4441		0	1	0	1	0	0	0	0	0	0	0	0	0	2	1	1	1	0	1	0	0	0	0	0	0
1251	236	52	4	2	0	1	56.9945	5.69945	2	1	0	28.7	28.7	0	4	0	0	6	3.4	3.4	1.57	48.2147	48.2147	7	0	2	1	1	0	0	1	0	0	0	0	0	1	2	1	1	1	0	1	0	0	0	0	0	0
1259	244	52	4	2	0	0	52.4658	5.24658	2	1	0	24.2	24.2	0	3	0	0	6	1.1	1.1	1.66	34.3378	34.3378	4	0	1	0	0	0	0	1	0	0	0	0	1	0	2	1	1	1	0	1	0	0	1	1	0	0
1289	274	52	4	2	0	1	61.4329	6.14329	3	1	0	29.7	29.7	0	4	0	0	6	1.3	1.3	1.5	49.3841	49.3841	5	0	2	1	1	1	0	0	0	0	0	0	1	0	2	1	1	1	0	1	0	0	1	1	0	0
1294	279	52	4	1	1	1	43.5479	4.35479	2	1	0	33.2	33.2	1	4	0	0	6	8.8	8.8	1.29	67.1957	67.1957	6	0	1	0	0	0	0	0	0	0	1	0	0	0	2	1	1	1	0	1	0	0	1	1	1	0
1460	445	52	4	2	0	1	63.811	6.3811	3	1	0	31.8	31.8	1	4	0	0	7	2	2	1.28	58.8315	58.8315	4	0	1	0	1	0	0	0	0	0	0	0	0	0	2	1	1	1	0	1	0	0	0	0	1	0
1604	589	52	4	2	0	0	41.2247	4.12247	2	2	0	31.2	31.2	1	3	0	0	9	5.1	5.1	0.96	72.0461	72.0461	9	0	1	0	1	0	0	0	0	0	0	0	1	0	2	1	1	1	0	1	0	0	0	0	1	0
1624	610	52	4	1	1	1	43.8986	4.38986	2	1	0	25.1	25.1	0	2	0	0	9	10	10			48.4064	3	0	1	0	1	0	0	0	0	0	0	0	0	2	2	1	1	1	0	1	2	2	1	1	1	0
61	43966	41	3	2	0	1	49	4.9	2	2	0	22.6	22.6	0	3	0	1	6	6.3	6.3	5.14	12.1579	12.1579	2	0	1	0	1	0	0	0	0	0	0	0	1	0	1	0	1	1	0	1	0	0	1	0	1	0
308	22-50	57	4	2	0	0	58	5.8	2	2	0	29.1	29.1	0	1	1	0	9	9.2	9.2	1.7	32.0912	32.0912	3	0	2	1	1	1	0	0	0	0	0	0	1	0	2	1	1	1	0	1	0	0	0	0	0	0
318	44066	46	3	2	0	1	43	4.3	2	3	1	35.3	35.3	1	2	0	1	7	2.7	2.7	5.7	11.1909	11.1909	11	0	1	0	1	0	0	0	0	0	0	0	2	1	2	1	1	1	0	1	0	0	0	0	0	0
655	46-2	9	5	2	0	0	64	6.4	3	1	0	22.5	22.5	0	5	0	0	6	2.1	2.1	1.8	28.7124	28.7124	3	0	3	1	1	1	0	0	0	0	1	0	0	0	4	0	0	1	1	1	0	0	0	0	1	1
945	68-18	67	4	2	0	1	58	5.8	2	2	0	26.1	26.1	0	1	1	0	7	1.2	1.2	1.8	40.5817	40.5817	5	0	2	1	1	1	0	0	0	0	0	0	0	0	2	1	1	1	0	1	0	0	0	0	1	0
948	68-21	67	4	2	0	0	53	5.3	2	2	0	37.3	37.3	1	5	0	1	7	3	3	1.7	33.2384	33.2384	5	0	1	0	1	0	0	0	0	0	0	0	0	0	2	1	1	1	0	1	0	0	0	0	0	0
1022	7	52	4	2	0	0	73.063	7.3063	3	1	0	26.5	26.5	0	5	0	0	3	8.2	8.2	0.96	57.6076	57.6076	5	0	3	1	1	1	0	0	0	1	0	0	0	0	1	0	1	1	0	1	0	0	1	1	1	0
1048	33	52	4	1	1	0	65.6795	6.56795	3	1	0	30.3	30.3	1	5	0	0	4	9.5	9.5	1.82	27.9991	27.9991	2	0	3	1	1	1	0	0	0	0	1	0	0	1	1	0	1	1	0	1	0	0	1	1	0	0
1097	82	52	4	2	0	1	53.4164	5.34164	2	2	0	37.2	37.2	1	4	0	0	4	6.9	6.9	1.29	62.6953	62.6953	3	0	1	0	1	0	0	0	0	0	0	0	0	0	2	1	1	1	0	1	0	0	1	1	0	0
1290	275	52	4	1	1	1	38.1315	3.81315	2	2	0	26.1	26.1	0	7	0	0	6	12.3	12.3	1.94	42.6203	42.6203	10	0	1	0	1	0	0	0	0	0	0	0	0	1	2	1	1	1	0	1	0	0	1	1	0	0
1588	573	52	4	1	1	1	66.411	6.6411	3	1	0	25.3	25.3	0	7	0	0	8	8.6	8.6	2.5	25.7149	25.7149		0	1	0	0	1	0	0	0	0	0	0	2	0	2	1	1	1	0	1	0	0	0	0	1	0
1629	615	52	4	2	0	0	57.5342	5.75342	2	1	0	21	21	0	2	0	0	9	16.2	16.2			48.4064	3	0	1	0	1	0	0	0	0	0	0	0	0	1	2	1	1	1	0	1	0	0	1	1	1	0
116	15-60	41	3	2	0	1	39	3.9	2	1	0	27	27	0	3	0	0	9	0.1	0.1	3.67	19.5992	19.5992	5	0	1	0	1	0	0	0	0	0	0	0	0	0	2	1	1	1	0	1	1	0	1	0	1	0
171	16	7	2	2	0	1	68	6.8	3	1	0	29.4	29.4	0	4	0	0	4	1.2	1.2	1.7	40.5354	40.5354	7	0	2	1	1	0	0	1	0	0	0	0	0	0	2	1	1	1	0	0	0	0	0	0	1	0
357	44128	48	4	1	1	1	73	7.3	3	1	0	25	25	0	3	0	0	6	19.1	19.1	1.7	39.1364	39.1364	7	0	1	0	1	0	0	0	0	0	0	0	0	1	2	1	1	1	0	1	0	0	0	0	1	0
530	34-32	8	2	2	0	0	58	5.8	2	1	0	17	17	0	3	0	0	5	10.5	10.5	1.5	37.334	37.334	1	0	4	1	1	0	0	1	1	0	1	0	0	0	2	1	1	1	0	1	0	0	1	0	1	0
798	62-19	76	4	1	1	1	57	5.7	2	1	0	28.4	28.4	0	3	0	0	7	9.9	9.9	1.8	40.8678	40.8678	1	0	2	1	1	1	0	0	0	0	0	0	2	1	4	0	0	0	0	1	0	0	0	1	1	0
869	66-16	7	2	1	1	0	42	4.2	2	2	0	19.2	19.2	0	3	0	0	4	9.2	9.2	1.6	38.6394	38.6394	2	0	1	0	1	0	0	0	0	0	0	0	0	1	2	1	1	1	0	1	1	0	1	0	1	0
1157	142	52	4	1	1	0	46.5753	4.65753	2	4	0	38.9	38.9	1	7	0	0	5	10.3	10.3	0.78	89.1888	89.1888	6	0	2	1	1	1	0	0	0	0	0	0	0	1	4	0	0	0	0	1	0	0	0	0	1	0
1204	189	52	4	2	0	1	66.1123	6.61123	3	1	0	27.7	27.7	0	1	1	0	5	6.2	6.2	1.4	51.9442	51.9442	7	0	3	1	1	1	0	1	0	0	0	0	1	1	2	1	1	1	0	1	0	0	0	0	1	0
1353	338	52	4	1	1	1	59.6658	5.96658	2	3	1		26.5		4	0	0	7	15.6	15.6	0.95	86.8571	86.8571	11	0	2	1	1	1	0	0	0	0	0	0	2	1	1	0	1	1	0	1	0	0	0	0	1	0
1550	535	52	4	2	0	0	71.3836	7.13836	3	3	1	32.3	32.3	1	1	1	0	8	4.8	4.8	1.54	32.9198	32.9198	4	0	2	1	1	1	0	0	0	0	0	0	0	1	1	0	1	1	0	1	0	0	0	0	1	0
1560	545	52	4	1	1	1	61.5479	6.15479	3	1	0	28.9	28.9	0	4	0	0	6	9.8	9.8	1.3	58.6642	58.6642	5	0	1	0	1	0	0	0	0	0	0	0	0	0	1	0	0	0	0	1	0	0	0	0	1	0
248	21-26	47	4	1	1	1	63	6.3	3	1	0	26.4	26.4	0	2	0	0	9	7.9	7.9	1.2	63.9692	63.9692	11	0	1	0	1	0	0	0	0	0	0	0	1	0	2	1	1	1	0	1	0	0	0	0	1	0
319	44097	46	3	2	0	0	57	5.7	2	1	0	28.5	28.5	0	5	0	1	7	0.1	0.1			48.4064	3	0	0	0	0	0	0	0	0	0	0	0	2	0	6	6				1	2	2	1	0	0	0
403	28-13	50	4	2	0	1	63	6.3	3	1	0	27.7	27.7	0	3	0	0	7	7.1	7.1	1.3	58.0689	58.0689	7	0	1	0	1	0	0	0	0	0	0	0	1	1	2	1	1	1	0	1	0	2	0	0	1	0
893	66-40	7	2	2	0	1	38	3.8	2	2	0	26.6	26.6	0	3	0	0	5	11.6	11.6	1.8	46.7031	46.7031	6	0	1	0	1	0	0	0	0	0	0	0	2	0	2	1	1	1	0	1	0	0	0	0	1	0
972	78-3	72	4	1	1	1	50	5	2	1	0	22.5	22.5	0	4	0	0	5	21.2	21.2	1.61	49.1256	49.1256	9	0	1	0	1	0	0	0	0	0	0	0	0	1	4	0	0	0	0	1	0	0	1	0	0	0
1002	80-16	49	4	2	0	0	56	5.6	2	1	0	35.2	35.2	1	2	0	0	8	8.4	8.4	1.2	49.5873	49.5873	0	0	1	0	1	0	0	0	0	0	0	0	2	2	2	1	1	1	0	1	0	0	1	0	1	0
1278	263	52	4	2	0	0	50.1151	5.01151	2	4	0	29.5	29.5	0	1	1	1	6	3	3	1.78	32.0846	32.0846		0	2	1	1	1	0	0	0	0	0	0	0	0	2	1	1	1	0	1	0	0	0	0	0	0
1329	314	52	4	2	0	0	37.6849	3.76849	2	2	0	33.2	33.2	1	4	0	1	7	0.3	0.3	1.23	54.7369	54.7369		0	1	0	1	0	0	0	0	0	0	0	0	0	5	0	0	0	0	1	0	2	0	0	1	0
1493	478	52	4	2	0	0	38.2658	3.82658	2	1	0	20.5	20.5	0	7	0	0	7	5.2	5.2	1.97	30.8456	30.8456	7	0	1	0	1	0	0	0	0	0	0	0	1	0	2	1	1	1	0	1	0	0	1	1	1	0
1543	528	52	4	2	0	0	48.011	4.8011	2	1	0	25.6	25.6	0	4	0	0	8	0.8	0.8	0.89	75.2767	75.2767	7	1	0	0	0	0	0	0	0	0	0	0	0	0	2	1	1	1	0	1	0	0	1	1	1	0
1569	554	52	4	2	0	1	69.4329	6.94329	3	1	0	35.8	35.8	1	1	1	0	8	7.1	7.1	1.18	62.398	62.398	3	0	1	0	1	0	0	0	0	0	0	0	0	0	2	1	1	1	0	1	0	0	0	0	1	0
221	18	7	2	1	1	1	72	7.2	3	2	0		26.5		1	1	0	3	16	16	2.6	23.5799	23.5799	2	0	3	1	1	1	0	1	0	0	0	0	2	0	2	1	1	1	0	1	0	0	1	1	1	0
510	34-11	8	2	2	0	1	83	8.3	3	2	0	32.4	32.4	1	1	1	0	5	14.2	14.2	0.7	87.27	87.27	3	0	2	1	1	1	0	0	0	0	0	0	1	0	2	1	1	1	0	1	0	0	1	0	1	0
600	40-2	32	4	2	0	1	69	6.9	3	1	0	26.8	26.8	0	5	0	0	9	12	12	1.3	55.6723	55.6723	5	0	2	1	1	0	0	0	1	0	0	0	0	1	2	1	1	1	0	1	0	0	1	0	1	0
785	62-6	55	3	1	1	1	50	5	2	2	0	33.8	33.8	1	2	0	0	3	10.9	10.9	1.35	60.7837	60.7837	6	0	2	1	1	1	0	0	0	0	0	0	0	1	4	0	0	1	1	1	0	0	1	0	0	0
828	63-14	22	4	1	1	1	58	5.8	2	3	1	25.4	25.4	0	1	1	0	6	7.6	7.6	2.5	27.2801	27.2801	6	0	3	1	1	1	0	1	0	0	0	0	0	1	2	1	1	1	0	1	0	0	0	0	0	0
865	66-12	7	2	1	1	1	62	6.2	3	2	0	27.3	27.3	0	2	0	0	5	13	13	2.2	30.9573	30.9573	9	0	2	1	1	0	0	1	0	0	0	0	1	1	2	1	1	1	0	1	0	0	1	1	1	0
980	78-11	72	4	2	0	0	53	5.3	2	1	0	28.2	28.2	0	1	1	1	3	0	0	5.95	7.30906	7.30906	0	0	1	0	0	1	0	0	0	0	0	0	0	0	2	1	1	1	0	1	1	0	1	0	0	0
1029	14	52	4	1	1	0	53.8082	5.38082	2	2	0	22.9	22.9	0	3	0	1	3	19.9	19.9	3.8	12.4977	12.4977	1	0	1	0	1	0	0	0	0	0	0	0	0	1	1	0	0	0	0	1	0	0	0	0	1	0
1091	76	52	4	2	0	1	67.9205	6.79205	3	3	1	31.8	31.8	1	4	0	0	4	3.9	3.9	1.47	48.3507	48.3507	6	0	2	1	1	0	0	1	0	0	0	0	1	0	2	1	1	1	0	1	0	0	0	0	1	0
1434	419	52	4	2	0	1	64.1479	6.41479	3	3	1	24.1	24.1	0	5	0	0	7	9.5	9.5	3.1	20.1439	20.1439	2	0	1	0	0	0	0	1	0	0	0	0	1	1	2	1	1	1	0	1	0	0	0	0	1	0
1505	490	52	4	1	1	0	53.2027	5.32027	2	1	0	26.3	26.3	0	4	0	0	8	16.3	16.3	1.41	41.6129	41.6129	3	0	1	0	1	0	0	0	0	0	0	0	2	0	4	0	0	0	0	1	0	0	1	1	0	0
1599	584	52	4	2	0	0	66.9151	6.69151	3	1	0	32	32	1	7	0	0	8	8.3	8.3	1.35	39.8316	39.8316	6	0	2	1	1	1	0	0	0	0	0	0	1	0	2	1	1	1	0	1	0	0	0	0	0	0
32	44117	10	5	2	0	0	56	5.6	2	2	0	27.7	27.7	0	4	0	0	7	6.3	6.3	1.7	32.5453	32.5453	7	0	2	1	1	1	0	0	0	0	0	0	0	0	2	1	1	1	0	1	0	0	1	0	0	0
124	15-68	41	3	2	0	1	73	7.3	3	1	0	25.6	25.6	0	2	0	1	10	11.4	11.4	2.5	24.5518	24.5518	1	0	2	1	1	0	0	1	0	0	0	0	2	0	2	1	1	1	0	1	0	0	1	0	0	0
314	43913	46	3	2	0	1	69	6.9	3	1	0	25.4	25.4	0	7	0	0	6	0.1	0.1	1.79	37.8179	37.8179	0	0	2	1	1	1	0	0	0	0	0	0	0	1	2	1	1	1	0	0	0	0	0	0	0	0
679	49-6	74	4	2	0	0	42	4.2	2	2	0	38.5	38.5	1	3	0	0	5	0.4	0.4	1.4	45.409	45.409	3	0	2	1	1	1	0	0	0	0	0	0	0	0	2	1	1	1	0	1	0	0	1	0	1	1
791	62-12	76	4	2	0	0	35	3.5	2	1	0	31.6	31.6	1	1	1	0	4	1.8	1.8	1.3	52.1686	52.1686	3	0	3	1	1	1	0	1	0	0	0	0	0	0	3	0	1	0	1	1	0	0	1	1	0	0
1020	5	52	4	2	0	1	57.063	5.7063	2	1	0	33.5	33.5	1	7	0	0	3	3.6	3.6	1.46	52.6151	52.6151	4	0	3	1	1	1	0	0	1	0	0	0	0	0	2	1	1	1	0	1	0	0	0	0	1	0
1093	78	52	4	2	0	1	61.9562	6.19562	3	1	0	23.4	23.4	0	1	1	0	4	5.6	5.6	3.5	17.6647	17.6647	7	0	3	1	1	1	0	1	0	0	0	0	0	0	1	0	1	1	0	1	0	0	0	0	0	0
1113	98	52	4	2	0	0	59.7288	5.97288	2	1	0	15.9	15.9	0	4	0	1	4	0.5	0.5	1.57	34.9046	34.9046		0	1	0	0	1	0	0	0	0	0	0	1	0	2	1	1	1	0	1	0	0	0	0	0	0
1252	237	52	4	2	0	1	70.1151	7.01151	3	1	0	25.7	25.7	0	4	0	1	6	9	9	2.07	31.4765	31.4765		0	2	1	1	0	0	1	0	0	0	0	2	0	1	0	1	1	0	1	0	0	0	0	1	0
1450	435	52	4	2	0	0	38.2932	3.82932	2	1	0	17.6	17.6	0	7	0	0	7	9.5	9.5	3.1	17.8264	17.8264	9	0	1	0	1	0	0	0	0	0	0	0	2	0	2	1	1	1	0	1	0	0	0	0	0	0
815	63-1	22	4	2	0	1	61	6.1	3	2	0	25.3	25.3	0	5	0	0	5	0.9	0.9	1.96	35.848	35.848	7	0	2	1	1	1	0	0	0	0	0	0	0	0	3	0	1	0	1	1	0	0	0	0	0	0
823	63-9	22	4	2	0	1	62	6.2	3	3	1	29	29	0	1	1	0	6	1.3	1.3	3.3	18.9613	18.9613	3	0	3	1	1	1	0	1	0	0	0	0	0	0	2	1	1	1	0	1	0	0	1	0	0	0
1103	88	52	4	2	0	1	62.3041	6.23041	3	1	0	30.8	30.8	1	7	0	0	5	10.9	10.9	1.46	50.7132	50.7132	5	0	2	1	1	0	0	1	0	0	0	0	1	0	5	0	0	0	0	1	0	0	1	1	1	0
1470	455	52	4	2	0	1	57.2274	5.72274	2	1	0	27.1	27.1	0	3	0	0	7	13.5	13.5	1.48	51.697	51.697	8	0	1	0	1	0	0	0	0	0	0	0	2	1	2	1	1	1	0	1	0	0	1	1	0	0
1590	575	52	4	2	0	1	62.863	6.2863	3	1	0	19.5	19.5	0	7	0	0	8	9.5	9.5	3.9	15.4	15.4		0	1	0	1	0	0	0	0	0	0	0	1	1	2	1	1	1	0	1	0	0	0	0	0	0
1607	592	52	4	1	1	1	56.5781	5.65781	2	1	0	29.3	29.3	0	1	1	0	7	5.3	5.3	3.7	17.1529	17.1529	1	0	2	1	1	1	0	0	0	0	0	0	0	1	2	1	1	1	0	1	0	0	1	1	0	0
1678	664	52	4	2	0	1	61.6548	6.16548	3	1	0	26.8	26.8	0	2	0	0	10	6.3	6.3			48.4064	7	0	1	0	1	0	0	0	0	0	0	0	0	0	2	1	1	1	0	1	0	0	1	1	0	0
146	15-90	41	3	2	0	1	57	5.7	2	1	0	27.5	27.5	0	5	0	0	10	8.1	8.1			48.4064	3	0	2	1	1	1	0	0	0	0	0	0	2	1	1	0	1	1	0	1	0	0	1	0	1	0
196	17-25	17	2	2	0	1	49	4.9	2	2	0	22.8	22.8	0	4	0	0	5	10.4	10.4	2.6	27.7146	27.7146	6	0	1	0	1	0	0	0	0	0	0	0	0	0	4	0	0	0	0	1	0	0	1	0	1	0
347	24	7	2	2	0	0	43	4.3	2	2	0	35.4	35.4	1	3	0	0	4	16.2	16.2	1.6	38.3689	38.3689	5	0	1	0	1	0	0	0	0	0	0	0	2	1	2	1	1	1	0	1	0	0	1	0	0	0
409	28-19	50	4	2	0	1	65	6.5	3	1	0	29.5	29.5	0	3	0	0	7	4.8	4.8	1.8	38.6345	38.6345	5	0	2	1	1	0	0	0	1	0	0	0	1	1	4	0	0	0	0	1	0	0	0	0	0	0
782	62-3	55	4	3	0	0	39	3.9	2	1	0	26.4	26.4	0	1	1	1	3		5.9	4.2	12.2873	12.2873	0	0	1	0	0	1	0	0	0	0	0	0	2	0	2	1	1	1	0	1	0	0	1	0	0	0
1042	27	52	4	2	0	1	65.3397	6.53397	3	1	0	27.5	27.5	0	1	1	0	4	0.5	0.5	2.6	24.7093	24.7093	0	0	2	1	1	1	0	0	0	0	0	0	1	0	2	1	1	1	0	1	0	0	0	0	0	0
1083	68	52	4	2	0	1	73.4219	7.34219	3	1	0	21.7	21.7	0	5	0	0	4	10.1	10.1			48.4064	3	0	0	0	0	0	0	0	0	0	0	0	0	0	6	6	0	0		0	0	0	1	1	1	0
1104	89	52	4	2	0	1	52.589	5.2589	2	2	0	25	25	0	1	1	0	5	0.7	0.7	1.88	39.995	39.995	4	0	3	1	1	1	0	1	0	0	0	0	0	0	2	1	1	1	0	1	0	0	0	0	0	0
1328	313	52	4	2	0	0	66.8986	6.68986	3	1	0		26.5		1	1	1	6	9.1	9.1	1.17	47.3603	47.3603		0	2	1	1	1	0	0	0	0	0	0	1	1	2	1	1	1	0	1	0	0	0	0	1	0
1364	349	52	4	2	0	1	60.5616	6.05616	3	1	0		26.5		4	0	0	7	6.3	6.3	1.9	37.3359	37.3359	2	0	2	1	0	1	0	0	0	0	1	0	0	0	5	0	0	0	0	1	0	0	0	0	0	0
356	44098	48	4	2	0	1	61	6.1	3	1	0	34	34	1	2	0	0	6	1.9	1.9	3.8	16.1007	16.1007	3	0	1	0	1	0	0	0	0	0	0	0	0	0	4	0	0	0	0	1	0	0	1	0	1	0
688	50-5	27	2	2	0	1	68	6.8	3	6	0	32.4	32.4	1	4	0	0	4	28.6	28.6	2.3	28.1267	28.1267	2	0	2	1	1	0	0	0	0	0	1	0	2	1	4	0	0	0	0	1	0	0	1	0	0	0
854	66-1	7	2	2	0	0	72	7.2	3	2	0		26.5		2	0	0	5	11.1	11.1	1	55.2444	55.2444		0	2	1	1	0	0	1	0	0	0	0	2	0	2	1	1	1	0	0	0	0	0	0	0	0
868	66-15	7	2	2	0	1	54.1342	5.41342	2	1	0	41.6	41.6	1	1	1	1	5	9.1	9.1	1.7	44.6823	44.6823	3	0	3	1	1	1	0	1	0	0	0	0	2	1	2	1	1	1	0	1	0	0	1	0	1	0
940	68-13	67	4	2	0	0	57	5.7	2	1	0	29.4	29.4	0	2	0	0	6	12.4	12.4	1.6	34.7751	34.7751	3	0	1	0	1	0	0	0	0	0	0	0	1	1	2	1	1	1	0	1	0	0	0	0	0	0
976	78-7	72	4	2	0	0	46	4.6	2	1	0	36.7	36.7	1	7	0	0	4	7.9	7.9	1.63	36.7344	36.7344	5	0	2	1	1	1	0	0	0	0	0	0	0	1	2	1	1	1	0	1	0	0	0	0	1	1
988	80-1	49	4	1	1	1	65	6.5	3	1	0	28.1	28.1	0	2	0	0	6	32.9	32.9	2.7	23.6636	23.6636	1	0	4	1	1	0	0	1	0	1	1	0	2	0	4	0	0	0	0	1	0	0	1	0	1	0
1041	26	52	4	2	0	0	53.1096	5.31096	2	1	0	19.5	19.5	0	1	1	0	4	15	15	4.45	10.3765	10.3765	7	0	3	1	1	1	0	1	0	0	0	0	2	0	2	1	1	1	0	1	0	0	0	0	0	0
1047	32	52	4	2	0	1	43.5616	4.35616	2	1	0	30.9	30.9	1	5	0	1	4	7.8	7.8	1.88	42.6134	42.6134		0	2	1	1	1	0	0	0	0	0	0	1	0	2	1	1	1	0	1	0	0	0	0	0	0
1082	67	52	4	2	0	1	69.4548	6.94548	3	4	0	23.5	23.5	0	1	1	0	4	16.6	16.6	1.59	43.5031	43.5031	3	0	2	1	1	1	0	0	0	0	0	0	2	0	1	0	1	1	0	1	0	0	1	1	1	0
1145	130	52	4	1	1	0	55.3123	5.53123	2	2	0	18.4	18.4	0	4	0	0	5	19	19	2.17	24.3455	24.3455	5	0	3	1	1	1	0	0	0	1	0	0	0	1	4	0	0	0	0	1	0	0	0	0	1	0
1182	167	52	4	2	0	1	82.737	8.2737	3	2	0	19.5	19.5	0	2	0	0	5	16.7	16.7	2.5	22.9287	22.9287	6	1	0	0	0	0	0	0	0	0	0	0	0	0	5	0	0	0	0	1	0	0	1	1	0	0
1539	524	52	4	1	1	1	68.6959	6.86959	3	3	1	24	24	0	4	0	0	7	17.2	17.2	2.09	31.4244	31.4244	4	0	2	1	1	1	0	0	0	0	0	0	1	1	5	0	0	0	0	1	0	0	1	1	1	0
1719	705	52	4	1	1	1	57.8986	5.78986	2	1	0	31.6	31.6	1	1	1	0	11	4.9	4.9			48.4064	2	0	2	1	1	1	0	0	0	0	0	0	1	1	1	0	0	0	0	1	0	0	0	0	1	0
10	44020	31	3	2	0	0	51	5.1	2	1	0	24.9	24.9	0	2	0	0	7	0.2	0.2	3	16.9635	16.9635	3	0	1	0	1	0	0	0	0	0	0	0	1	0	2	1	1	1	0	1	1	0	1	0	1	0
222	19	7	2	1	1	1	70	7	3	2	0		26.5		7	0	0	3	24.8	24.8	1	75.9182	75.9182	1	0	3	1	0	0	0	1	0	1	1	0	1	2	4	0	0	1	1	1	0	0	0	0	0	0
246	21-24	47	4	2	0	1	68	6.8	3	1	0	23.7	23.7	0	1	1	0	9	6.8	6.8	1	76.9923	76.9923	2	0	3	1	1	1	0	1	0	0	0	0	0	0	2	1	1	1	0	1	0	0	1	0	0	0
355	44067	48	4	2	0	0	56	5.6	2	1	0	30.2	30.2	1	3	0	1	5	6.7	6.7	1.5	37.8622	37.8622	4	0	3	1	1	1	0	1	0	0	0	0	0	0	1	0	0	0	0	1	0	0	0	0	0	0
491	30-40	37	2	2	0	1	69	6.9	3	1	0	24.9	24.9	0	2	0	0	7	5.6	5.6	3.3	18.0515	18.0515	2	0	2	1	1	0	0	1	0	0	0	0	1	0	2	1	1	1	0	1	0	0	0	0	0	0
527	34-29	8	2	2	0	0	58	5.8	2	2	0	23.5	23.5	0	7	0	0	5	7	7	2.2	23.4969	23.4969	2	0	5	1	1	1	1	0	0	0	1	1	0	0	2	1	1	1	0	1	0	0	1	0	1	0
744	54-11	18	4	2	0	0	71	7.1	3	1	0	22.9	22.9	0	6	0	0	10	7.7	7.7	4	10.41	10.41	6	0	4	1	1	1	0	1	1	0	0	0	0	0	5	0	0	0	0	1	0	0	1	1	1	0
880	66-27	7	2	2	0	1	63	6.3	3	2	0	25.7	25.7	0	1	1	0	5	7.2	7.2	1.8	39.1811	39.1811	2	0	2	1	1	1	0	0	0	0	0	0	1	1	2	1	1	1	0	1	0	0	1	0	0	0
1021	6	52	4	2	0	0	72.9397	7.29397	3	3	1	25.4	25.4	0	7	0	0	3	2.8	2.8	1.19	44.4719	44.4719	4	0	5	1	1	1	1	1	1	0	0	0	0	1	4	0	0	1	1	1	0	0	1	1	1	0
1043	28	52	4	2	0	0	68.2658	6.82658	3	2	0	20.8	20.8	0	5	0	1	4	0	0	7.3	5.12771	5.12771		0	2	1	1	0	0	1	0	0	0	0	1	0	2	1	1	1	0	1	0	2	0	0	0	0
1465	450	52	4	2	0	0	60.2493	6.02493	3	3	1	23.8	23.8	0	1	1	0	7	2.8	2.8	1.04	57.2194	57.2194	6	0	2	1	1	1	0	0	0	0	0	0	0	0	2	1	1	1	0	1	0	0	1	1	1	0
1694	680	52	4	2	0	0	62.9808	6.29808	3	1	0	21.4	21.4	0	7	0	0	10	16.8	16.8			48.4064		0	2	1	0	0	0	0	0	1	1	0	1	0	5	0	0	0	0	1	0	0	0	0	0	0
109	15-53	41	3	1	1	0	74	7.4	3	1	0	32	32	1	5	0	0	7	13.4	13.4	0.9	61.8739	61.8739	0	0	5	1	1	1	0	1	1	0	1	0	2	1	1	0	1	1	0	1	0	0	0	0	0	0
225	43911	47	4	1	1	0	46	4.6	2	3	1	31.8	31.8	1	1	1	1	6	0.3	0.3	0.6	116.632	116.632	0	0	2	1	1	1	0	0	0	0	0	0	1	0	2	1	1	1	0	1	0	0	1	0	1	0
825	63-11	22	4	2	0	1	71	7.1	3	1	0	26.1	26.1	0	4	0	0	6	0.7	0.7	1.6	42.7085	42.7085	4	0	3	1	1	1	0	1	0	0	0	0	1	0	1	0	1	1	0	1	0	0	0	1	1	0
882	66-29	7	2	2	0	1	56	5.6	2	2	0	25.8	25.8	0	4	0	0	5	4.2	4.2	1.1	74.647	74.647		0	0	0	0	0	0	0	0	0	0	0	2	0	2	1	1	1	0	0	0	0	0	0	0	0
1212	197	52	4	2	0	1	72.6329	7.26329	3	2	0	15.7	15.7	0	1	1	1	6	5.6	5.6	1.2	59.7838	59.7838		0	1	0	0	1	0	0	0	0	0	0	1	0	1	0	1	1	0	1	0	0	1	1	0	0
2	7	8	2	2	0	0	61	6.1	3	2	0	23.6	23.6	0	1	1	1	3	0.1	0.1	5.1	8.3252	8.3252	6	0	3	1	1	1	0	1	0	0	0	0	0	0	2	1	1	1	0	1	1	1	1	1	1	0
232	44125	47	4	2	0	0	57	5.7	2	1	0	44.1	44.1	1	1	1	0	6	7.7	7.7	1.2	49.2402	49.2402	5	0	2	1	1	1	0	0	0	0	0	0	2	0	2	1	1	1	0	1	0	0	1	0	1	0
936	68-9	67	4	2	0	1	54	5.4	2	2	0	34.6	34.6	1	1	1	0	5	1.8	1.8	2	36.7462	36.7462	4	0	2	1	1	1	0	0	0	0	0	0	0	0	3	0	1	0	1	1	0	0	1	0	1	0
1007	80-21	49	4	2	0	0	80	8	3	1	0	18.7	18.7	0	1	1	1	7	17.7	17.7	1	52.2255	52.2255	1	0	3	1	1	1	0	1	0	0	0	0	0	1	4	0	0	0	0	1	0	0	0	0	0	0
1026	11	52	4	1	1	1	75.1178	7.51178	3	1	0	27.3	27.3	0	4	0	1	3	13.3	13.3	2.8	21.092	21.092	0	0	3	1	1	0	0	1	0	0	1	0	2	0	2	1	1	1	0	1	0	0	0	0	0	0
1034	19	52	4	1	1	0	59.5781	5.95781	2	1	0	21.6	21.6	0	4	0	0	3	18.4	18.4	3	15.9715	15.9715	1	0	1	0	1	0	0	0	0	0	0	0	0	0	4	0	0	0	0	1	0	0	0	0	0	0
1159	144	52	4	2	0	0	75.8986	7.58986	3	1	0	21.7	21.7	0	5	0	1	5	10.1	10.1	1.06	50.0956	50.0956		0	1	0	0	1	0	0	0	0	0	0	0	0	2	1	1	1	0	1	0	0	1	1	0	0
1318	303	52	4	2	0	1	58.3479	5.83479	2	2	0	27.1	27.1	0	1	1	0	7	2	2	1.65	44.9733	44.9733	1	0	1	0	1	0	0	0	0	0	0	0	0	0	3	0	1	0	1	1	0	0	1	1	1	0
1368	353	52	4	1	1	0	78.4247	7.84247	3	1	0		26.5		5	0	1	5	19.4	19.4	1.78	26.2985	26.2985		0	1	0	1	0	0	0	0	0	0	0	2	0	2	1	1	1	0	1	0	0	1	1	1	0
1394	379	52	4	2	0	1	69.8658	6.98658	3	2	0		26.5		7	0	0	4	5.6	5.6	1.97	33.4769	33.4769	5	0	0	0	0	0	0	0	0	0	0	0	0	0	6	6	0	0		0	0	0	0	0	1	0
17	41852	31	3	2	0	1	74	7.4	3	1	0	26.1	26.1	0	1	1	0	9	2.4	2.4			48.4064	3	0	3	1	1	1	0	1	0	0	0	0	0	0	2	1	1	1	0	1	0	0	1	0	1	0
67	44150	41	3	2	0	0	44	4.4	2	1	0	28.1	28.1	0	4	0	0	6	0.7	0.7	6.48	7.02288	7.02288	0	0	1	0	1	0	0	0	0	0	0	0	1	0	2	1	1	1	0	1	1	1	0	0	0	0
313	43884	46	3	2	0	0	54.5205	5.45205	2	1	0	21.1	21.1	0	2	0	0	6	6.2	6.2	2.2	24.0783	24.0783		0	2	1	1	1	0	0	0	0	0	0	2	1	2	1	1	1	0	0	0	0	1	1	1	1
1061	46	52	4	2	0	0	64.5233	6.45233	3	1	0	24	24	0	3	0	1	4	25	25	2.14	23.2075	23.2075		0	3	1	1	0	1	0	1	0	0	0	0	0	1	0	0	0	0	1	0	0	1	1	1	0
1070	55	52	4	2	0	1	65.0932	6.50932	3	2	0	23.1	23.1	0	5	0	1	4	18.7	18.7	3	20.8198	20.8198		0	3	1	1	1	0	1	0	0	0	0	0	1	2	1	1	1	0	1	0	0	0	0	0	0
1112	97	52	4	2	0	1	54.7041	5.47041	2	2	0	28.3	28.3	0	1	1	0	5	2.3	2.3	1.3	61.5534	61.5534	5	0	3	1	1	1	0	1	0	0	0	0	0	1	2	1	1	1	0	1	0	0	1	1	1	0
36	13-14	10	5	2	0	0	45	4.5	2	2	0	35	35	1	3	0	0	7	19.9	19.9	3	17.6937	17.6937	3	0	1	0	1	0	0	0	0	0	0	0	0	0	1	0	1	1	0	0	0	0	0	0	1	0
633	41-32	42	3	2	0	1	57	5.7	2	3	1	18.2	18.2	0	3	0	1	7	2.4	2.4	1.2	66.723	66.723	0	0	1	0	0	0	0	1	0	0	0	0	0	0	2	1	1	1	0	1	0	0	1	0	0	0
992	80-5	49	4	2	0	1	39	3.9	2	1	0	22.8	22.8	0	4	0	0	8	2.4	2.4	3.8	18.7915	18.7915	4	0	3	1	1	1	0	1	0	0	0	0	0	0	2	1	1	1	0	1	0	0	1	0	1	0
1088	73	52	4	1	1	1	68.7151	6.87151	3	2	0	25.7	25.7	0	4	0	1	4	15.4	15.4	3.3	18.0877	18.0877		0	1	0	0	1	0	0	0	0	0	0	2	0	2	1	1	1	0	1	0	0	0	0	0	0
1214	199	52	4	2	0	0	59.0904	5.90904	2	1	0	22.9	22.9	0	3	0	0	6	10.1	10.1	1.36	41.7084	41.7084	0	0	1	0	1	0	0	0	0	0	0	0	0	1	2	1	1	1	0	1	0	0	1	1	0	0
65	44089	41	3	2	0	1	56	5.6	2	3	1	32.6	32.6	1	5	0	0	5	2	2	2.14	33.3877	33.3877	0	0	3	1	1	1	1	0	0	0	0	0	1	0	2	1	1	1	0	1	0	0	1	0	0	0
228	44003	47	4	2	0	0	52	5.2	2	1	0	30.7	30.7	1	4	0	0	4	4.6	4.6	0.8	83.266	83.266	0	1	0	0	0	0	0	0	0	0	0	0	0	0	2	1	1	1	0	1	0	0	1	1	1	0
612	41-11	42	3	2	0	0	43	4.3	2	1	0	38.9	38.9	1	3	0	1	7	7.4	7.4	1.5	41.4826	41.4826	0	0	3	1	1	1	0	0	0	1	0	0	2	0	2	1	1	1	0	1	0	0	1	0	0	0
1210	195	52	4	2	0	1	53.7863	5.37863	2	2	0	32.9	32.9	1	4	0	0	6	9.5	9.5	1.79	42.0834	42.0834	10	0	2	1	1	0	0	1	0	0	0	0	0	0	4	0	0	1	1	1	0	0	1	1	0	0
1217	202	52	4	2	0	0	73.4521	7.34521	3	1	0	24.4	24.4	0	5	0	1	6	16.9	16.9	2.28	20.189	20.189		0	2	1	1	0	0	0	0	0	1	0	2	1	1	0	1	1	0	1	0	0	0	0	0	0
1656	642	52	4	1	1	0	72.9562	7.29562	3	1	0	20.5	20.5	0	7	0	0	9	11.4	11.4			48.4064	4	0	1	0	1	0	0	0	0	0	0	0	0	0	2	1	1	1	0	1	0	0	0	0	0	0
373	24-26	48	4	2	0	0	72	7.2	3	1	0	24.7	24.7	0	3	0	1	8	4.1	4.1			48.4064	0	0	1	0	1	0	0	0	0	0	0	0	0	0	1	0	0	0	0	1	0	0	1	0	0	0
579	34-82	8	2	2	0	0	59	5.9	2	2	0	35.6	35.6	1	4	0	0	7	3.6	3.6	0.7	101.189	101.189	2	0	2	1	1	1	0	0	0	0	0	0	0	0	2	1	1	1	0	0	0	0	0	0	1	0
1162	147	52	4	2	0	1	54.1589	5.41589	2	3	1	22.9	22.9	0	1	1	0	5	9	9	2.8	24.4376	24.4376	2	0	1	0	1	0	0	0	0	0	0	0	2	1	2	1	1	1	0	1	0	0	1	1	0	0
1425	410	52	4	2	0	0	60.9479	6.09479	3	1	0	23.7	23.7	0	7	0	0	7	4	4	2.14	36.5151	36.5151		1	0	0	0	0	0	0	0	0	0	0	1	0	2	1	1	1	0	1	0	0	0	0	0	0
999	80-13	49	4	3	0	1	48	4.8	2	1	0	23.1	23.1	0	1	1	0	9	10.3	10.3	1.8	43.5349	43.5349	2	0	2	1	1	1	0	0	0	0	0	0	2	0	4	0	0	1	1	1	0	0	1	0	1	0
81	15-25	41	3	1	1	0	54	5.4	2	2	0	29.4	29.4	0	1	1	1	7	3	3	2.26	23.3929	23.3929		0	4	1	1	1	1	0	0	1	0	0	0	0	2	1	1	1	0	1	0	0	0	0	0	0
774	60-1	21	4	1	1	1	44	4.4	2	1	0	26.7	26.7	0	3	0	0	6	12.8	12.8	2	39.4203	39.4203	11	0	1	0	1	0	0	0	0	0	0	0	2	1	2	1	1	1	0	1	0	0	1	0	1	1
[truncated: 41 more columns]
